# Supplementary material for: Innate immune sensing of dietary alcohol ignites inflammation to drive alcohol-related disease
Source: Sci Adv. 2026 Apr 10;12(15):eaea3979. doi: 10.1126/sciadv.aea3979 (PMC13068059; doi:10.1126/sciadv.aea3979)
Supplement: Supplementary file 2 — Data S1 [file sciadv.aea3979_data_s1.zip]

Archive with 1 entries (1 files):
- aea3979_data_s1.xlsx
