# Supplementary material for: Innate immune sensing of dietary alcohol ignites inflammation to drive alcohol-related disease
Source: Sci Adv. 2026 Apr 10;12(15):eaea3979. doi: 10.1126/sciadv.aea3979 (PMC13068059; doi:10.1126/sciadv.aea3979)
Supplement: Supplementary file 2 — Data S1 [file sciadv.aea3979_data_s1.zip › aea3979_data_s1.xlsx]

## Sheet: data2
Gene_ID	Transcript_ID	Gene_Symbol	Description	gene_biotype	Protein_ID	MGI	IMGT/GENE-DB	P_FPKM	i_FPKM	P_TPM	i_TPM	i/P.fc	i/P.logCPM	i/P.raw.pval	i/P.bh.pval	P.mean	i.mean	N_P	N_i	P_Read_Count	i_Read_Count
11302	NM_001198785,NM_001198787,NM_007377,XM_006531991,XM_006531992,XM_006531993,XM_006531994,XM_006531995,XM_030245475,XR_003949229	Aatk	apoptosis-associated tyrosine kinase	protein_coding	NP_001185714.1;NP_001185716.1;NP_031403.2;XP_006532054.1;XP_006532055.1;XP_006532056.1;XP_006532057.1;XP_006532058.1;XP_030101335.1	1197518	.	1.28249	0.702394	2.78754	1.3945	-1.92019	2.52691	5.01486e-05	0.00018174	3.09458	2.30068	3.09458	2.30068	547	278
11303	NM_013454,XM_006537554,XM_006537555,XM_006537556	Abca1	ATP-binding cassette, sub-family A (ABC1), member 1	protein_coding	NP_038482.3;XP_006537617.1;XP_006537618.1;XP_006537619.1	99607	.	19.8067	12.9747	43.0506	25.7594	-1.54543	7.47843	0.00229052	0.00594447	7.76495	7.14055	7.76495	7.14055	15703	9918
11305	NM_001368624,NM_007379,XM_006497609,XM_006497610,XM_006497611,XM_006497614,XM_006497615,XM_006497616,XM_030246714,XM_030246727	Abca2	ATP-binding cassette, sub-family A (ABC1), member 2	protein_coding	NP_001355553.1;NP_031405.2;XP_006497672.1;XP_006497673.1;XP_006497674.1;XP_006497677.1;XP_006497678.1;XP_006497679.1;XP_030102574.1;XP_030102587.1	99606	.	10.4593	7.19272	22.7338	14.2801	-1.47284	6.25656	0.00693298	0.0161616	6.52422	5.973	6.52422	5.973	6603	4376
11306	NM_009592	Abcb7	ATP-binding cassette, sub-family B (MDR/TAP), member 7	protein_coding	NP_033722.1	109533	.	9.48577	9.493	20.6177	18.847	-1.01182	5.85482	0.93596	1	5.88716	5.87049	5.88716	5.87049	4220	4071
11307	NM_009593	Abcg1	ATP binding cassette subfamily G member 1	protein_coding	NP_033723.1	107704	.	29.4533	16.516	64.018	32.7902	-1.80548	7.14854	3.75938e-05	0.000139473	7.52027	6.67419	7.52027	6.67419	13242	7159
11308	NM_001077190,NM_001077192,NM_001077193,NM_001331043,NM_001331044,NM_001331045,NM_007380,NM_145994,XM_006497619,XM_030246741	Abi1	abl-interactor 1	protein_coding	NP_001070658.1;NP_001070660.1;NP_001070661.1;NP_001317972.1;NP_001317973.1;NP_001317974.1;NP_031406.2;NP_666106.1;XP_006497682.1;XP_030102601.1	104913	.	53.0537	35.5986	115.314	70.6757	-1.50474	7.28054	0.00420508	0.0102763	7.55284	6.96718	7.55284	6.96718	13546	8787
11350	NM_001112703,NM_001283045,NM_001283046,NM_001283047,NM_009594,XM_006497621	Abl1	c-abl oncogene 1, non-receptor tyrosine kinase	protein_coding	NP_001106174.1;NP_001269974.1;NP_001269975.1;NP_001269976.1;NP_033724.2;XP_006497684.1	87859	.	16.0193	11.2348	34.8186	22.3051	-1.38128	6.58817	0.0238934	0.0482725	6.81488	6.35375	6.81488	6.35375	8093	5719
11352	NM_001136104,NM_009595,XM_006496613,XM_006496614,XM_006496615,XM_006496616,XM_006496617,XM_006496620,XM_006496621,XM_006496622,XM_011238737,XM_011238738	Abl2	v-abl Abelson murine leukemia viral oncogene 2 (arg, Abelson-related gene)	protein_coding	NP_001129576.1;NP_033725.2;XP_006496676.1;XP_006496677.1;XP_006496678.1;XP_006496679.1;XP_006496680.1;XP_006496683.1;XP_006496684.1;XP_006496685.1;XP_011237039.1;XP_011237040.1	87860	.	4.03801	7.4597	8.77678	14.8101	1.80479	6.14524	4.15646e-05	0.000153172	5.6851	6.5244	5.6851	6.5244	3659	6446
11363	NM_007381	Acadl	acyl-Coenzyme A dehydrogenase, long-chain	protein_coding	NP_031407.2	87866	.	48.9825	34.9172	106.465	69.3229	-1.4203	6.43646	0.0142572	0.030624	6.68113	6.18082	6.68113	6.18082	7370	5065
11364	NM_007382	Acadm	acyl-Coenzyme A dehydrogenase, medium chain	protein_coding	NP_031408.1	87867	.	32.0364	23.2843	69.6325	46.2275	-1.39289	5.91803	0.0210661	0.0431686	6.15704	5.68686	6.15704	5.68686	5103	3576
11370	NM_017366	Acadvl	acyl-Coenzyme A dehydrogenase, very long chain	protein_coding	NP_059062.1	895149	.	32.6656	39.6121	71.0001	78.644	1.19761	6.38668	0.207306	0.310327	6.26909	6.52617	6.26909	6.52617	5521	6454
11409	NM_007383	Acads	acyl-Coenzyme A dehydrogenase, short chain	protein_coding	NP_031409.2	87868	.	22.6581	23.6484	49.2483	46.9503	1.03074	5.51884	0.834797	0.9298	5.52757	5.57033	5.52757	5.57033	3273	3293
11416	NM_001272035,NM_001331067,NM_015728	Slc33a1	solute carrier family 33 (acetyl-CoA transporter), member 1	protein_coding	NP_001258964.1;NP_001317996.1;NP_056543.2	1332247	.	9.08471	9.12745	19.746	18.1212	-1.00095	4.90701	0.997336	1	4.95367	4.95235	4.95367	4.95235	2175	2121
11426	NM_001199136,NM_001199137,XM_011240411,XM_011240414,XM_011240415,XM_011240416,XM_011240417,XM_011240418,XM_017319920,XM_030253096,XM_030253097	Macf1	microtubule-actin crosslinking factor 1	protein_coding	NP_001186065.1;NP_001186066.1;XP_011238713.2;XP_011238716.1;XP_011238717.2;XP_011238718.2;XP_011238719.2;XP_011238720.1;XP_017175409.1;XP_030108956.1;XP_030108957.1	108559	.	29.799	18.2852	64.7694	36.3025	-1.69943	9.0229	0.000200574	0.000645374	9.35742	8.59391	9.35742	8.59391	47501	27283
11428	NM_007386	Aco1	aconitase 1	protein_coding	NP_031412.2	87879	.	18.4502	18.8177	40.1023	37.3598	1.00734	6.41285	0.960047	1	6.424	6.43443	6.424	6.43443	6155	6052
11429	NM_080633	Aco2	aconitase 2, mitochondrial	protein_coding	NP_542364.1	87880	.	102.024	112.922	221.754	224.19	1.0932	8.29822	0.530326	0.661581	8.23718	8.36533	8.23718	8.36533	21812	23275
11430	NM_001271898,NM_015729,XM_006532002	Acox1	acyl-Coenzyme A oxidase 1, palmitoyl	protein_coding	NP_001258827.1;NP_056544.2;XP_006532065.1	1330812	.	24.6266	14.7318	53.527	29.2479	-1.69008	6.37306	0.000258983	0.000813779	6.71579	5.96813	6.71579	5.96813	7551	4361
11431	NM_001110239,NM_021330,XR_381176	Acp1	acid phosphatase 1, soluble	protein_coding	NP_001103709.1;NP_067305.2	87881	.	18.1151	24.1607	39.3739	47.9676	1.33108	6.10352	0.0460721	0.0851711	5.90619	6.31281	5.90619	6.31281	4277	5557
11432	NM_001357067,NM_007387,XM_011239257,XR_003950055	Acp2	acid phosphatase 2, lysosomal	protein_coding	NP_001343996.1;NP_031413.1;XP_011237559.1	87882	.	32.0568	30.6968	69.6767	60.944	-1.06053	7.24272	0.680011	0.800842	7.29345	7.20922	7.29345	7.20922	11305	10405
11443	NM_009601,XM_006532003,XM_006532004,XR_003949231	Chrnb1	cholinergic receptor, nicotinic, beta polypeptide 1 (muscle)	protein_coding	NP_033731.3;XP_006532066.1;XP_006532067.1	87890	.	0.135648	0.061502	0.294836	0.122104	-2.22984	-1.95651	0.0506662	0.0926606	0.39739	0.190622	0.39739	0.190622	23	10
11444	NM_009602,XM_030252389	Chrnb2	cholinergic receptor, nicotinic, beta polypeptide 2 (neuronal)	protein_coding	NP_033732.2;XP_030108249.1	87891	.	0.211286	0.233685	0.459241	0.463948	1.09265	0.407378	0.712141	0.827684	1.16409	1.23637	1.16409	1.23637	90	96
11461	NM_007393,XM_030254057	Actb	actin, beta	protein_coding	NP_031419.1;XP_030109917.1	87904	.	2889.44	2667.97	6280.31	5296.85	-1.09651	12.4635	0.515416	0.647946	12.5287	12.3958	12.5287	12.3958	428486	381434
11465	NM_001313923,NM_009609	Actg1	actin, gamma, cytoplasmic 1	protein_coding	NP_001300852.1;NP_033739.1	87906	.	853.638	961.058	1855.42	1908.04	1.11213	10.8401	0.453235	0.585509	10.7622	10.9155	10.7622	10.9155	125893	136663
11475	NM_007392,XM_006526606	Acta2	actin, alpha 2, smooth muscle, aorta	protein_coding	NP_031418.1;XP_006526669.1	87909	.	55.0841	0.436173	119.728	0.865958	-125.525	6.23273	8.92556e-134	9.49263e-131	7.23034	1.12865	7.23034	1.12865	10818	84
11477	NM_001110204,NM_001110205,NM_001355048,NM_001355049,NM_007394,XM_006497622	Acvr1	activin A receptor, type 1	protein_coding	NP_001103674.1;NP_001103675.1;NP_001341977.1;NP_001341978.1;NP_031420.2;XP_006497685.1	87911	.	9.81748	8.54027	21.3387	16.9554	-1.14255	4.81088	0.360329	0.488181	4.94982	4.76419	4.94982	4.76419	2169	1853
11479	NM_007395	Acvr1b	activin A receptor, type 1B	protein_coding	NP_031421.1	1338944	.	12.3057	5.7825	26.747	11.4803	-2.15392	5.40517	1.39788e-07	7.50348e-07	5.87874	4.79974	5.87874	4.79974	4195	1901
11480	NM_007396,XM_006497623	Acvr2a	activin receptor IIA	protein_coding	NP_031422.3;XP_006497686.1	102806	.	1.56865	1.3664	3.40954	2.71279	-1.16151	3.14852	0.32955	0.453803	3.3923	3.19829	3.3923	3.19829	689	579
11481	NM_001313757,NM_007397,XM_006511926,XM_030244026,XR_379846	Acvr2b	activin receptor IIB	protein_coding	NP_001300686.1;NP_031423.1;XP_006511989.1;XP_030099886.1	87912	.	0.738212	0.677587	1.60453	1.34525	-1.10031	3.03331	0.539294	0.670618	3.25528	3.13242	3.25528	3.13242	620	550
11482	NM_001277255,NM_001277257,NM_001277258,NM_001277259,NM_009612	Acvrl1	activin A receptor, type II-like 1	protein_coding	NP_001264184.1;NP_001264186.1;NP_001264187.1;NP_001264188.1;NP_033742.2	1338946	.	7.72967	4.15275	16.8008	8.24468	-1.87422	4.51904	1.9752e-05	7.68226e-05	4.94789	4.08182	4.94789	4.08182	2166	1128
11486	NM_001272052,NM_007398	Ada	adenosine deaminase	protein_coding	NP_001258981.1;NP_031424.1	87916	.	3.76624	3.00868	8.18608	5.97329	-1.26731	2.61957	0.137137	0.218185	2.97064	2.67716	2.97064	2.67716	496	382
11487	NM_007399,XM_011242657,XM_030244027	Adam10	a disintegrin and metallopeptidase domain 10	protein_coding	NP_031425.2;XP_011240959.1;XP_030099887.1	109548	.	60.3896	34.8763	131.259	69.2417	-1.75283	7.8622	8.64515e-05	0.000299883	8.21566	7.40962	8.21566	7.40962	21488	11966
11490	NM_001037722,NM_009614,XM_006500918,XR_375479,XR_375480,XR_375481,XR_375482	Adam15	a disintegrin and metallopeptidase domain 15 (metargidin)	protein_coding	NP_001032811.2;NP_033744.1;XP_006500981.1	1333882	.	147.527	69.1753	320.655	137.337	-2.16321	8.42689	7.7605e-08	4.31671e-07	8.88162	7.77199	8.88162	7.77199	34136	15403
11491	NM_001277266,NM_001291871,NM_009615,NR_102380,NR_120376,XM_030246530	Adam17	a disintegrin and metallopeptidase domain 17	protein_coding	NP_001264195.1;NP_001278800.1;NP_033745.4;XP_030102390.1	1096335	.	56.4083	54.4609	122.606	108.124	-1.02346	8.00482	0.870555	0.958055	8.02684	7.99351	8.02684	7.99351	18843	17971
11492	NM_001291890,NM_001291891,NM_001311209,NM_009616,XM_030245480	Adam19	a disintegrin and metallopeptidase domain 19 (meltrin beta)	protein_coding	NP_001278819.1;NP_001278820.1;NP_001298138.1;NP_033746.1;XP_030101340.1	105377	.	1.81192	0.27217	3.93829	0.540352	-6.72214	2.83299	1.6071e-28	4.93038e-27	3.7392	1.50402	3.7392	1.50402	896	130
11497	NM_001324489,NM_009619,XM_011242113,XM_011242114,XM_017312524	Adam3	a disintegrin and metallopeptidase domain 3 (cyritestin)	protein_coding	NP_001311418.1;NP_033749.2;XP_011240415.1;XP_011240416.1;XP_017168013.1	102518	.	0.033698	0.61372	0.073244	1.21845	16.5152	0.170999	1.123e-21	2.16367e-20	0.16876	1.62127	0.16876	1.62127	9	147
11498	NM_009620	Adam4	a disintegrin and metallopeptidase domain 4	protein_coding	NP_033750.1	104731	.	0.081742	0.151706	0.177671	0.301189	1.80195	-1.48808	0.113782	0.186228	0.303804	0.509713	0.303804	0.509713	17	30
11501	NM_001291066,NM_007403,XM_006536151,XM_017321932,XM_017321933,XM_017321934,XR_003946375	Adam8	a disintegrin and metallopeptidase domain 8	protein_coding	NP_001277995.1;NP_031429.1;XP_006536214.1;XP_017177421.1;XP_017177422.1;XP_017177423.1	107825	.	435.117	210.322	945.745	417.564	-2.09401	10.0673	2.48898e-07	1.2976e-06	10.505	9.43985	10.505	9.43985	105325	49096
11502	NM_001270996,NM_007404,XM_006508986	Adam9	a disintegrin and metallopeptidase domain 9 (meltrin gamma)	protein_coding	NP_001257925.1;NP_031430.2;XP_006509049.1	105376	.	51.3307	19.815	111.569	39.3397	-2.62473	7.25032	2.77568e-11	2.26498e-10	7.79087	6.40923	7.79087	6.40923	15989	5946
11513	NM_001037723,NM_001037724,NM_001109756,NM_007406,XM_006530580,XM_011248277,XM_011248278,XM_011248279,XM_011248280,XM_011248281,XM_011248282,XM_030243244,XM_030243245,XR_003947217,XR_003947218,XR_878769	Adcy7	adenylate cyclase 7	protein_coding	NP_001032812.2;NP_001032813.1;NP_001103226.1;NP_031432.2;XP_006530643.1;XP_011246579.1;XP_011246580.1;XP_011246581.1;XP_011246582.1;XP_011246583.1;XP_011246584.1;XP_030099104.1;XP_030099105.1	102891	.	63.2924	34.8433	137.569	69.1762	-1.91036	8.19031	6.14956e-06	2.60115e-05	8.58657	7.65614	8.58657	7.65614	27809	14209
11515	NM_001291910,NM_009624,XM_011245805,XM_011245806	Adcy9	adenylate cyclase 9	protein_coding	NP_001278839.1;NP_033754.2;XP_011244107.1;XP_011244108.1	108450	.	5.82137	1.91656	12.653	3.80504	-3.0649	5.00836	4.35268e-14	4.66028e-13	5.62913	4.07216	5.62913	4.07216	3517	1120
11518	NM_001024458,NM_001102444,NM_001331080,NM_001331081,NM_001331082,NM_001331083,NM_001331084,NM_001331085,NM_001331086,NM_001331087,NM_013457,XM_006503669,XM_006503670,XM_006503674,XM_006503675,XM_006503676,XM_006503677,XM_006503678,XM_006503679,XM_006503680,XM_017320615,XM_030254065,XM_030254066,XM_030254067,XM_030254068,XM_030254069,XM_030254070,XM_030254071,XM_030254072,XM_030254073	Add1	adducin 1 (alpha)	protein_coding	NP_001019629.2;NP_001095914.1;NP_001318009.1;NP_001318010.1;NP_001318011.1;NP_001318012.1;NP_001318013.1;NP_001318014.1;NP_001318015.1;NP_001318016.1;NP_038485.1;XP_006503732.1;XP_006503733.1;XP_006503737.1;XP_006503738.1;XP_006503739.1;XP_006503740.1;XP_006503741.1;XP_006503742.1;XP_006503743.1;XP_017176104.1;XP_030109925.1;XP_030109926.1;XP_030109927.1;XP_030109928.1;XP_030109929.1;XP_030109930…	87918	.	58.7048	26.5354	127.597	52.682	-2.22122	7.52369	2.98569e-08	1.74599e-07	7.99288	6.84842	7.99288	6.84842	18403	8087
11520	NM_007408,XM_006537557,XM_011249907	Plin2	perilipin 2	protein_coding	NP_031434.3;XP_006537620.1;XP_011248209.1	87920	.	430.779	147.858	936.316	293.55	-2.94351	9.10372	9.9912e-14	1.027e-12	9.68346	8.12932	9.68346	8.12932	59564	19752
11532	NM_001288578,NM_007410	Adh5	alcohol dehydrogenase 5 (class III), chi polypeptide	protein_coding	NP_001275507.1;NP_031436.2	87929	.	52.3308	85.5791	113.743	169.905	1.61509	6.86942	0.000811605	0.00231	6.49827	7.1838	6.49827	7.1838	6484	10222
11534	NM_001243041,NM_134079,XM_006518440,XM_006518441,XM_030247610,XM_030247611	Adk	adenosine kinase	protein_coding	NP_001229970.1;NP_598840.1;XP_006518503.1;XP_006518504.1;XP_030103470.1;XP_030103471.1	87930	.	22.3017	29.2128	48.4738	57.9978	1.27814	5.61832	0.0882171	0.149907	5.46274	5.80966	5.46274	5.80966	3126	3900
11538	NM_001310086,NM_001310088,NM_009628	Adnp	activity-dependent neuroprotective protein	protein_coding	NP_001297015.1;NP_001297017.1;NP_033758.2	1338758	.	12.9294	12.7413	28.1027	25.296	-1.03161	6.10648	0.828837	0.924578	6.14866	6.10439	6.14866	6.10439	5073	4800
11541	NM_007413	Adora2b	adenosine A2b receptor	protein_coding	NP_031439.2	99403	.	1.21837	2.05838	2.64819	4.08662	1.66578	1.6895	0.00327956	0.00822494	1.76515	2.32122	1.76515	2.32122	174	283
11544	NM_007414	Adprh	ADP-ribosylarginine hydrolase	protein_coding	NP_031440.1	1098234	.	38.8744	45.3459	84.4952	90.0276	1.1523	6.14062	0.322376	0.445424	6.05602	6.25768	6.05602	6.25768	4753	5346
11545	NM_007415	Parp1	poly (ADP-ribose) polymerase family, member 1	protein_coding	NP_031441.2	1340806	.	70.6974	90.6954	153.664	180.062	1.26706	8.28561	0.0957859	0.160647	8.1099	8.45028	8.1099	8.45028	19964	24691
11546	NM_009632,XM_006518442	Parp2	poly (ADP-ribose) polymerase family, member 2	protein_coding	NP_033762.1;XP_006518505.1	1341112	.	14.3744	17.1342	31.2434	34.0174	1.17213	4.92937	0.274381	0.392222	4.85952	5.08134	4.85952	5.08134	2033	2326
11549	NM_001271759,NM_001271760,NM_001271761,NM_013461,XM_006518444,XM_006518449,XM_011244923,XM_011244924,XM_011244925,XM_011244926,XM_017315800,XM_017315801,XM_017315802	Adra1a	adrenergic receptor, alpha 1a	protein_coding	NP_001258688.1;NP_001258689.1;NP_001258690.1;NP_038489.2;XP_006518507.1;XP_006518512.1;XP_011243225.1;XP_011243226.1;XP_011243227.1;XP_011243228.1;XP_017171289.1;XP_017171290.1;XP_017171291.1	104773	.	1.86445	0.515862	4.05246	1.02417	-4.378	3.66465	8.20617e-21	1.48092e-19	4.43291	2.51193	4.43291	2.51193	1494	333
11555	NM_007420	Adrb2	adrenergic receptor, beta 2	protein_coding	NP_031446.2	87938	.	6.83302	5.36576	14.8518	10.6529	-1.28923	3.87708	0.0881003	0.149741	4.13076	3.78784	4.13076	3.78784	1198	907
11564	NM_009634	Adsl	adenylosuccinate lyase	protein_coding	NP_033764.2	103202	.	12.5014	41.0993	27.1723	81.5966	3.24655	6.71399	9.0249e-16	1.12129e-14	5.6562	7.33522	5.6562	7.33522	3585	11361
11565	NM_007421	Adssl1	adenylosuccinate synthetase like 1	protein_coding	NP_031447.1	87947	.	47.825	19.3049	103.95	38.3271	-2.50784	5.99608	2.73123e-10	2.02093e-09	6.52702	5.22394	6.52702	5.22394	6616	2575
11566	NM_007422,XR_001785476	Adss	adenylosuccinate synthetase, non muscle	protein_coding	NP_031448.2	87948	.	49.7343	64.0057	108.1	127.074	1.27131	7.26367	0.0919924	0.155478	7.09051	7.43457	7.09051	7.43457	9812	12176
11569	NM_001005605,NM_001309436,NM_001309437,NM_009637,NM_178803,XM_006506905,XM_006506906,XM_006506909,XM_017321346	Aebp2	AE binding protein 2	protein_coding	NP_001005605.1;NP_001296365.1;NP_001296366.1;NP_033767.2;NP_848918.1;XP_006506968.1;XP_006506969.1;XP_006506972.1;XP_017176835.1	1338038	.	8.5475	15.3082	18.5784	30.3923	1.88309	6.24137	1.12454e-05	4.57763e-05	5.74047	6.64088	5.74047	6.64088	3805	6994
11576	NM_007423	Afp	alpha fetoprotein	protein_coding	NP_031449.3	87951	.	1.95317	22.8058	4.24529	45.2775	11.5188	4.7666	2.69902e-50	2.19681e-48	2.41771	5.67375	2.41771	5.67375	315	3543
11593	NM_001005847,NM_001205054,XM_006509249,XR_378907	Aga	aspartylglucosaminidase	protein_coding	NP_001005847.1;NP_001191983.1;XP_006509312.2	104873	.	18.1419	13.0801	39.4321	25.9686	-1.60396	4.60975	0.00125549	0.00344908	4.95624	4.30236	4.95624	4.30236	2179	1326
11596	NM_001271422,NM_001271423,NM_001271424,NM_007425,NR_073173,NR_073175,NR_073176,XM_006523501	Ager	advanced glycosylation end product-specific receptor	protein_coding	NP_001258351.1;NP_001258352.1;NP_001258353.1;NP_031451.2;XP_006523564.1	893592	.	0.301454	0.067912	0.655223	0.134829	-3.97207	-1.52457	0.000196752	0.000633841	0.594696	0.172654	0.594696	0.172654	37	9
11601	NM_007426	Angpt2	angiopoietin 2	protein_coding	NP_031452.2	1202890	.	0.623598	10.3444	1.35542	20.5372	16.3269	4.36345	2.30946e-59	2.85603e-57	1.7534	5.31275	1.7534	5.31275	172	2743
11603	NM_001369026,NM_001369027,NM_021604,XM_006538491,XM_006538492,XM_006538493,XM_006538494,XM_006538495,XM_006538496,XM_011250176,XM_011250178,XM_017319921,XM_030253098,XR_390724,XR_881417	Agrn	agrin	protein_coding	NP_001355955.1;NP_001355956.1;NP_067617.3;XP_006538554.1;XP_006538555.1;XP_006538556.1;XP_006538557.1;XP_006538558.1;XP_006538559.1;XP_011248478.1;XP_011248480.1;XP_017175410.1;XP_030108958.1	87961	.	3.63378	5.27715	7.89818	10.477	1.4167	5.10638	0.016272	0.0343416	4.88195	5.37005	4.88195	5.37005	2066	2857
11604	NM_001271806,NM_007427	Agrp	agouti related neuropeptide	protein_coding	NP_001258735.1;NP_031453.1	892013	.	0.033326	0.138271	0.072436	0.274517	3.91364	-3.35377	0.118117	0.192219	0.039245	0.154459	0.039245	0.154459	2	8
11605	NM_013463	Gla	galactosidase, alpha	protein_coding	NP_038491.2	1347344	.	64.4552	19.2302	140.096	38.1787	-3.39335	7.07426	7.62714e-17	1.01481e-15	7.70825	5.96193	7.70825	5.96193	15095	4342
11610	NM_001301281,NM_009642	Agtrap	angiotensin II, type I receptor-associated protein	protein_coding	NP_001288210.1;NP_033772.2	1339977	.	13.53	4.19775	29.4079	8.33402	-3.2656	5.24532	1.44041e-15	1.75814e-14	5.88346	4.23035	5.88346	4.23035	4209	1258
11615	NM_001304528	Gm4737	predicted gene 4737	protein_coding	NP_001291457.1	3643647	.	7.26272	23.4513	15.7858	46.5591	3.18657	5.08496	5.71694e-15	6.66196e-14	4.10441	5.71778	4.10441	5.71778	1175	3655
11622	NM_001314027,NM_013464	Ahr	aryl-hydrocarbon receptor	protein_coding	NP_001300956.1;NP_038492.1	105043	.	0.94354	0.693745	2.05082	1.37733	-1.37323	2.26477	0.0533507	0.0969476	2.70686	2.32935	2.70686	2.32935	401	285
11624	NM_001317351,NM_009644,XM_006517048,XM_006517049,XM_006517050	Ahrr	aryl-hydrocarbon receptor repressor	protein_coding	NP_001304280.1;NP_033774.1;XP_006517111.1;XP_006517112.1;XP_006517113.1	1333776	.	10.2173	10.7268	22.2078	21.2964	1.03463	5.71198	0.813859	0.912275	5.71419	5.76239	5.71419	5.76239	3735	3772
11628	NM_009645	Aicda	activation-induced cytidine deaminase	protein_coding	NP_033775.1	1342279	.	0.04856	2.06999	0.105547	4.10967	41.5478	1.43312	1.23548e-44	8.07771e-43	0.16876	2.63841	0.16876	2.63841	9	370
11629	NM_001361501,NM_001361502,NM_019467,XM_006523503	Aif1	allograft inflammatory factor 1	protein_coding	NP_001348430.1;NP_001348431.1;NP_062340.1;XP_006523566.1	1343098	.	13.2487	24.0797	28.7966	47.8068	1.82191	4.22074	5.0967e-05	0.000184162	3.82732	4.64626	3.82732	4.64626	957	1702
11630	NM_001368305,NM_001368306,NM_172393	Crybg1	crystallin beta-gamma domain containing 1	protein_coding	NP_001355234.1;NP_001355235.1;NP_765981.2	109544	.	17.5803	13.6372	38.2114	27.0746	-1.30496	6.93854	0.0620982	0.110762	7.12782	6.74696	7.12782	6.74696	10071	7533
11632	NM_001276284,NM_016666,XM_006531642,XM_030250709	Aip	aryl-hydrocarbon receptor-interacting protein	protein_coding	NP_001263213.1;NP_057875.1;XP_006531705.1;XP_030106569.1	109622	.	45.351	37.259	98.5723	73.9723	-1.30378	6.32194	0.0638462	0.113436	6.51598	6.13806	6.51598	6.13806	6565	4915
11636	NM_001198790,NM_001198791,NM_001198792,NM_021515,XM_030246809	Ak1	adenylate kinase 1	protein_coding	NP_001185719.1;NP_001185720.1;NP_001185721.1;NP_067490.1;XP_030102669.1	87977	.	5.99901	1.93601	13.0391	3.84367	-3.1174	3.12058	7.47282e-13	7.07081e-12	3.82029	2.38112	3.82029	2.38112	952	298
11637	NM_001033966,NM_016895,NR_138540	Ak2	adenylate kinase 2	protein_coding	NP_001029138.1;NP_058591.2	87978	.	41.9609	121.969	91.2038	242.152	2.98871	7.33977	5.54901e-14	5.87024e-13	6.36126	7.92908	6.36126	7.92908	5890	17183
11639	NM_001177602,NM_001177604,NM_001177605,NM_009647,XM_006502685,XM_017319923	Ak4	adenylate kinase 4	protein_coding	NP_001171073.1;NP_001171075.1;NP_001171076.1;NP_033777.1;XP_006502748.1;XP_017175412.1	87979	.	1.04275	11.9136	2.26647	23.6526	11.6472	5.10745	1.44969e-51	1.23015e-49	2.68846	6.01015	2.68846	6.01015	395	4492
11640	NM_001042541,NM_009648,NR_104310,XM_030245481,XR_388330,XR_879507	Akap1	A kinase (PRKA) anchor protein 1	protein_coding	NP_001036006.1;NP_033778.2;XP_030101341.1	104729	.	5.20284	25.2837	11.3086	50.197	4.80187	5.9171	1.33476e-25	3.30643e-24	4.44757	6.65794	4.44757	6.65794	1510	7078
11642	NM_009650	Akap3	A kinase (PRKA) anchor protein 3	protein_coding	NP_033780.2	1341149	.	0.44064	1.25032	0.95775	2.48232	2.78678	1.50968	1.76688e-08	1.06206e-07	1.31562	2.36539	1.31562	2.36539	108	294
11651	NM_001165894,NM_001331107,NM_009652,XM_006515415	Akt1	thymoma viral proto-oncogene 1	protein_coding	NP_001159366.1;NP_001318036.1;NP_033782.1;XP_006515478.1	87986	.	129.841	162.354	282.216	322.33	1.23032	8.68884	0.144341	0.22801	8.53538	8.83369	8.53538	8.83369	26837	32229
11652	NM_001110208,NM_001331108,NM_001331109,NM_007434,XM_006539481,XM_006539482,XM_006539483,XM_030241997,XM_030241998,XM_030241999,XM_030242000	Akt2	thymoma viral proto-oncogene 2	protein_coding	NP_001103678.1;NP_001318037.1;NP_001318038.1;NP_031460.1;XP_006539544.1;XP_006539545.1;XP_006539546.1;XP_030097857.1;XP_030097858.1;XP_030097859.1;XP_030097860.1	104874	.	31.4837	27.4562	68.4311	54.5103	-1.15771	7.11066	0.304016	0.425249	7.22183	7.01208	7.22183	7.01208	10754	9067
11655	NM_001291835,NM_020559	Alas1	aminolevulinic acid synthase 1	protein_coding	NP_001278764.1;NP_065584.2	87989	.	34.6345	20.4816	75.2794	40.6633	-1.7091	6.30403	0.000192507	0.000621043	6.65334	5.89021	6.65334	5.89021	7228	4128
11658	NM_001331110,NM_009655	Alcam	activated leukocyte cell adhesion molecule	protein_coding	NP_001318039.1;NP_033785.1	1313266	.	58.8623	24.6873	127.94	49.0129	-2.41748	7.80235	9.50747e-10	6.63775e-09	8.3073	7.04022	8.3073	7.04022	22902	9247
11666	NM_007435	Abcd1	ATP-binding cassette, sub-family D (ALD), member 1	protein_coding	NP_031461.1	1349215	.	37.5883	18.8705	81.6998	37.4646	-2.01673	6.77145	1.10196e-06	5.27376e-06	7.19995	6.19786	7.19995	6.19786	10591	5126
11669	NM_001308450,NM_009656	Aldh2	aldehyde dehydrogenase 2, mitochondrial	protein_coding	NP_001295379.1;NP_033786.1	99600	.	148.972	94.3709	323.796	187.359	-1.60572	8.95598	0.00088685	0.00250361	9.25979	8.578	9.25979	8.578	44388	26983
11671	NM_001331114,NM_001331115,NM_007437,NR_138545,XM_006532030,XM_006532031,XM_030245482,XR_388331,XR_388332	Aldh3a2	aldehyde dehydrogenase family 3, subfamily A2	protein_coding	NP_001318043.1;NP_001318044.1;NP_031463.2;XP_006532093.1;XP_006532094.1;XP_030101342.1	1353452	.	25.0285	10.1535	54.4004	20.1582	-2.41477	5.86778	1.40106e-09	9.6051e-09	6.38454	5.13684	6.38454	5.13684	5987	2420
11674	NM_001177307,NM_001177308,NM_007438,XM_006507209,XM_006507210,XM_030242001	Aldoa	aldolase A, fructose-bisphosphate	protein_coding	NP_001170778.1;NP_001170779.1;NP_031464.1;XP_006507272.1;XP_006507273.1;XP_030097861.1	87994	.	1140.3	1081.15	2478.49	2146.47	-1.06532	10.8235	0.65518	0.778612	10.8692	10.778	10.8692	10.778	135587	124232
11676	NM_001303423,NM_009657	Aldoc	aldolase C, fructose-bisphosphate	protein_coding	NP_001290352.1;NP_033787.2	101863	.	19.2067	41.5684	41.7466	82.5279	2.13804	6.42771	1.4368e-07	7.69947e-07	5.80345	6.88595	5.80345	6.88595	3978	8302
11677	NM_009658	Akr1b3	aldo-keto reductase family 1, member B3 (aldose reductase)	protein_coding	NP_033788.3	1353494	.	154.953	191.216	336.796	379.632	1.21882	8.00396	0.163864	0.253774	7.86023	8.1446	7.86023	8.1446	16780	19963
11687	NM_009660,XM_006532036	Alox15	arachidonate 15-lipoxygenase	protein_coding	NP_033790.3;XP_006532099.1	87997	.	0.053058	0.113905	0.115323	0.226141	2.10472	0.629983	0.000240012	0.000759856	0.984731	1.61463	0.984731	1.61463	71	146
11689	NM_009662	Alox5	arachidonate 5-lipoxygenase	protein_coding	NP_033792.1	87999	.	1.30191	1.50266	2.82975	2.9833	1.13945	2.08113	0.440178	0.571883	2.30146	2.4536	2.30146	2.4536	285	317
11690	NM_001308462,NM_009663	Alox5ap	arachidonate 5-lipoxygenase activating protein	protein_coding	NP_001295391.1;NP_033793.1	107505	.	382.751	143.476	831.925	284.851	-2.70054	8.14176	6.79206e-12	5.8633e-11	8.69062	7.26328	8.69062	7.26328	29894	10805
11692	NM_023040,XM_006523512,XM_006523513	Gfer	growth factor, augmenter of liver regeneration	protein_coding	NP_075527.2;XP_006523575.3;XP_006523576.3	107757	.	7.75091	16.7409	16.8469	33.2367	2.23543	4.65848	4.90687e-08	2.79869e-07	4.0526	5.16438	4.0526	5.16438	1131	2468
11699	NM_007443	Ambp	alpha 1 microglobulin/bikunin precursor	protein_coding	NP_031469.1	88002	.	0.347695	1.16018	0.75573	2.30336	3.21182	0.0631418	5.93277e-07	2.95779e-06	0.568108	1.35265	0.568108	1.35265	35	110
11701	gene-Amd-ps1	Amd-ps1	S-adenosylmethionine decarboxylase, pseudogene 1	pseudogene	.	1310005	.	0.014386	0.057162	0.031268	0.113486	3.50643	-2.7008	0.0384743	0.0731563	0.0774506	0.260336	0.0774506	0.260336	4	14
11702	NM_009665	Amd1	S-adenosylmethionine decarboxylase 1	protein_coding	NP_033795.1	88004	.	20.2656	71.5851	44.048	142.122	3.48837	7.27919	1.57973e-17	2.21843e-16	6.13343	7.92128	6.13343	7.92128	5019	17090
11717	NM_001276301,NM_009667,XM_006507215,XM_006507217,XM_006507219,XM_006507221,XM_006507222,XM_030242002,XR_378209	Ampd3	adenosine monophosphate deaminase 3	protein_coding	NP_001263230.1;NP_033797.2;XP_006507278.2;XP_006507280.2;XP_006507282.1;XP_006507284.1;XP_006507285.1;XP_030097862.1	1096344	.	9.46941	3.56589	20.5822	7.07956	-2.68206	4.82268	2.62565e-11	2.15026e-10	5.39864	4.03161	5.39864	4.03161	2987	1087
11727	NM_001161731,NM_007447	Ang	angiogenin, ribonuclease, RNase A family, 5	protein_coding	NP_001155203.1;NP_031473.1	88022	.	9.72537	2.54919	21.1385	5.06105	-3.39538	2.46635	2.03513e-13	2.03296e-12	3.24692	1.80745	3.24692	1.80745	616	177
11732	NM_020332	Ank	progressive ankylosis	protein_coding	NP_065065.3	3045421	.	38.0447	47.541	82.6917	94.3858	1.23418	7.30697	0.139547	0.221577	7.15711	7.45875	7.15711	7.45875	10279	12383
11733	NM_001110783,NM_001277280,NM_001277281,NM_001277284,NM_001277286,NM_001277289,NM_001310436,NM_001310437,NM_031158,NR_102385,NR_102386,XM_006508989,XM_006508990,XM_006508991,XM_006508992,XM_006508993,XM_006508994,XM_006508995,XM_006508996,XM_006508997,XM_006508998,XM_006508999,XM_006509000,XM_006509001,XM_006509002,XM_006509003,XM_030243250,XM_030243251,XR_378776	Ank1	ankyrin 1, erythroid	protein_coding	NP_001104253.1;NP_001264209.1;NP_001264210.1;NP_001264213.1;NP_001264215.1;NP_001264218.1;NP_001297365.1;NP_001297366.1;NP_112435.2;XP_006509052.1;XP_006509053.1;XP_006509054.1;XP_006509055.1;XP_006509056.1;XP_006509057.1;XP_006509058.1;XP_006509059.1;XP_006509060.1;XP_006509061.1;XP_006509062.1;XP_006509063.1;XP_006509064.1;XP_006509065.1;XP_006509066.1;XP_030099110.1;XP_030099111.1	88024	.	0.265441	0.118611	0.576949	0.235486	-2.15199	1.13053	4.01822e-05	0.000148489	1.98208	1.245	1.98208	1.245	214	97
11736	NM_009671,XM_030245483,XM_030245484	Ankfy1	ankyrin repeat and FYVE domain containing 1	protein_coding	NP_033801.4;XP_030101343.1;XP_030101344.1	1337008	.	25.7614	25.6874	55.9935	50.9986	-1.00867	7.76363	0.951926	1	7.77625	7.76386	7.77625	7.76386	15827	15316
11737	NM_009672,XM_006510778,XM_006510779	Anp32a	acidic (leucine-rich) nuclear phosphoprotein 32 family, member A	protein_coding	NP_033802.2;XP_006510841.1;XP_006510842.1	108447	.	48.0074	59.7489	104.346	118.623	1.2293	6.89981	0.147781	0.232775	6.75629	7.05164	6.75629	7.05164	7768	9321
11739	NM_007450	Slc25a4	solute carrier family 25 (mitochondrial carrier, adenine nucleotide translocator), member 4	protein_coding	NP_031476.3	1353495	.	113.957	133.92	247.69	265.878	1.16072	7.44847	0.294959	0.415789	7.34563	7.55941	7.34563	7.55941	11724	13283
11740	NM_007451	Slc25a5	solute carrier family 25 (mitochondrial carrier, adenine nucleotide translocator), member 5	protein_coding	NP_031477.1	1353496	.	288.027	649.123	626.039	1288.74	2.22595	9.32357	2.51548e-08	1.48738e-07	8.63741	9.78984	8.63741	9.78984	28809	62595
11744	NM_013469,XM_006518451	Anxa11	annexin A11	protein_coding	NP_038497.2;XP_006518514.1	108481	.	29.8063	17.6758	64.7851	35.0927	-1.71813	5.92028	0.000173656	0.000565722	6.27656	5.509	6.27656	5.509	5550	3153
11745	NM_013470	Anxa3	annexin A3	protein_coding	NP_038498.2	1201378	.	75.618	39.9021	164.359	79.2198	-1.91845	6.61259	5.95218e-06	2.52473e-05	7.01808	6.08831	7.01808	6.08831	9328	4746
11746	NM_001331120,NM_013471,XM_006505397,XM_006505398,XM_011241158,XM_030255115	Anxa4	annexin A4	protein_coding	NP_001318049.1;NP_038499.2;XP_006505460.1;XP_006505461.1;XP_011239460.1;XP_030110975.1	88030	.	204.709	76.6424	444.944	152.162	-2.71114	8.23229	5.61584e-12	4.9144e-11	8.78247	7.34916	8.78247	7.34916	31864	11472
11747	NM_009673	Anxa5	annexin A5	protein_coding	NP_033803.1	106008	.	472.999	321.705	1028.08	638.698	-1.4886	9.50366	0.00514841	0.0123619	9.76389	9.19074	9.76389	9.19074	62983	41299
11749	NM_001110211,NM_013472,NR_138556	Anxa6	annexin A6	protein_coding	NP_001103681.1;NP_038500.2	88255	.	62.5445	30.2022	135.943	59.962	-2.09663	7.0331	2.71445e-07	1.40825e-06	7.47827	6.41903	7.47827	6.41903	12860	5987
11750	NM_001110794,NM_009674,XM_006518452,XM_006518453	Anxa7	annexin A7	protein_coding	NP_001104264.1;NP_033804.2;XP_006518515.1;XP_006518516.1	88031	.	65.7651	49.73	142.943	98.7315	-1.2631	7.36644	0.10098	0.168296	7.53267	7.19775	7.53267	7.19775	13357	10322
11757	NM_007452	Prdx3	peroxiredoxin 3	protein_coding	NP_031478.1	88034	.	33.7891	91.1058	73.4421	180.877	2.66247	6.5739	1.64414e-11	1.37252e-10	5.72814	7.12384	5.72814	7.12384	3772	9803
11758	NM_001303408,NM_007453,NR_130150,XM_030243163	Prdx6	peroxiredoxin 6	protein_coding	NP_001290337.1;NP_031479.1;XP_030099023.1	894320	.	37.6204	73.1046	81.7694	145.139	1.9358	7.1314	4.22739e-06	1.8401e-05	6.59239	7.53808	6.59239	7.53808	6926	13087
11764	NM_001243043,NM_001243044,NM_001355659,NM_001355660,NM_007454,XM_006514462,XM_030245485,XM_030245486,XM_030245487,XM_030245488,XM_030245489	Ap1b1	adaptor protein complex AP-1, beta 1 subunit	protein_coding	NP_001229972.1;NP_001229973.1;NP_001342588.1;NP_001342589.1;NP_031480.2;XP_006514525.1;XP_030101345.1;XP_030101346.1;XP_030101347.1;XP_030101348.1;XP_030101349.1	1096368	.	56.4169	23.1104	122.624	45.8823	-2.47239	7.432	3.79175e-10	2.76841e-09	7.94759	6.65025	7.94759	6.65025	17832	7040
11765	NM_001301211,NM_009677	Ap1g1	adaptor protein complex AP-1, gamma 1 subunit	protein_coding	NP_001288140.1;NP_033807.2	101919	.	21.1198	19.2185	45.9047	38.1555	-1.11252	7.19682	0.454086	0.586182	7.28072	7.12793	7.28072	7.12793	11205	9831
11766	NM_001303502,NM_007455	Ap1g2	adaptor protein complex AP-1, gamma 2 subunit	protein_coding	NP_001290431.1;NP_031481.2	1328307	.	18.045	19.7191	39.2216	39.1494	1.07699	5.74593	0.606363	0.736454	5.71835	5.8234	5.71835	5.8234	3746	3938
11767	NM_007456,XM_006509538,XM_030243252	Ap1m1	adaptor-related protein complex AP-1, mu subunit 1	protein_coding	NP_031482.1;XP_006509601.1;XP_030099112.1	102776	.	42.2455	50.5495	91.8222	100.359	1.18035	6.68891	0.245421	0.357194	6.57913	6.81605	6.57913	6.81605	6862	7906
11769	NM_007457,XM_006504348	Ap1s1	adaptor protein complex AP-1, sigma 1	protein_coding	NP_031483.1;XP_006504411.1	1098244	.	110.101	144.548	239.308	286.979	1.30307	7.4917	0.0630188	0.112141	7.29712	7.6769	7.29712	7.6769	11334	14416
11770	NM_024406,XM_006530048	Fabp4	fatty acid binding protein 4, adipocyte	protein_coding	NP_077717.1;XP_006530111.1	88038	.	8.21263	21.1189	17.8505	41.9284	2.53592	3.40366	1.7406e-09	1.1801e-08	2.8012	4.0128	2.8012	4.0128	433	1072
11771	NM_001077264,NM_007458,XM_006540569,XM_006540570	Ap2a1	adaptor-related protein complex 2, alpha 1 subunit	protein_coding	NP_001070732.1;NP_031484.1;XP_006540632.1;XP_006540633.1	101921	.	40.3329	29.5892	87.6652	58.745	-1.37986	6.96694	0.0240917	0.0486437	7.19018	6.72939	7.19018	6.72939	10519	7441
11772	NM_001357068,NM_007459,XM_006536155	Ap2a2	adaptor-related protein complex 2, alpha 2 subunit	protein_coding	NP_001343997.1;NP_031485.3;XP_006536218.1	101920	.	34.1869	27.1092	74.3067	53.8213	-1.27673	7.23506	0.0864205	0.147293	7.4088	7.05869	7.4088	7.05869	12252	9367
11773	NM_001302970,NM_009679	Ap2m1	adaptor-related protein complex 2, mu 1 subunit	protein_coding	NP_001289899.1;NP_033809.1	1298405	.	190.439	112.92	413.927	224.187	-1.70727	8.88226	0.000177081	0.000575937	9.21945	8.44946	9.21945	8.44946	43162	24677
11774	NM_009680,XM_006517523,XR_001780749,XR_382728	Ap3b1	adaptor-related protein complex 3, beta 1 subunit	protein_coding	NP_033810.2;XP_006517586.1	1333879	.	29.7838	21.7128	64.7364	43.1077	-1.38854	6.77741	0.0215883	0.044114	7.00575	6.53652	7.00575	6.53652	9248	6501
11776	NM_007460,XM_030244850,XR_003948582	Ap3d1	adaptor-related protein complex 3, delta 1 subunit	protein_coding	NP_031486.1;XP_030100710.1	107734	.	47.0612	29.363	102.289	58.2959	-1.62304	7.61223	0.000696072	0.00200658	7.92542	7.23041	7.92542	7.23041	17559	10560
11777	NM_001303015,NM_009681,XM_006525526,XM_006525528	Ap3s1	adaptor-related protein complex 3, sigma 1 subunit	protein_coding	NP_001289944.1;NP_033811.1;XP_006525589.1;XP_006525591.1	1337062	.	49.7771	32.5828	108.193	64.6883	-1.58281	6.06165	0.00140269	0.00381471	6.37211	5.71972	6.37211	5.71972	5935	3660
11778	NM_009682	Ap3s2	adaptor-related protein complex 3, sigma 2 subunit	protein_coding	NP_033812.3	1337060	.	9.9479	13.0453	21.6222	25.8994	1.29507	6.14149	0.0711732	0.12458	5.96565	6.33342	5.96565	6.33342	4460	5638
11781	NM_021392,XM_006504551,XM_030254076,XM_030254077	Ap4m1	adaptor-related protein complex AP-4, mu 1	protein_coding	NP_067367.3;XP_006504614.1;XP_030109936.1;XP_030109937.1	1337063	.	7.80715	5.21457	16.9692	10.3528	-1.7415	4.29884	0.000172402	0.000562326	4.69877	3.93899	4.69877	3.93899	1811	1015
11782	NM_001329698,NM_001329699,NM_021710,XM_006515433,XM_006515434	Ap4s1	adaptor-related protein complex AP-4, sigma 1	protein_coding	NP_001316627.1;NP_001316628.1;NP_068356.1;XP_006515496.1;XP_006515497.1	1337065	.	7.2609	10.0473	15.7819	19.9474	1.2576	3.49972	0.128357	0.206753	3.45894	3.76253	3.45894	3.76253	725	890
11783	NM_001042558,NM_001282947,NM_009684	Apaf1	apoptotic peptidase activating factor 1	protein_coding	NP_001036023.1;NP_001269876.1;NP_033814.2	1306796	.	11.5084	7.78986	25.014	15.4656	-1.49554	6.06317	0.00507451	0.0121973	6.34177	5.76988	6.34177	5.76988	5810	3792
11787	NM_001201413,NM_001201414,NM_001201415,NM_001201416,NM_001310626,NM_009686,XM_006503688,XM_006503690,XM_006503691,XM_006503692,XM_006503693,XM_006503694,XM_006503696,XM_006503697,XM_011240693,XM_017320620,XM_017320622,XM_030254078,XM_030254079,XM_030254080,XM_030254081,XM_030254082,XM_030254083	Apbb2	amyloid beta (A4) precursor protein-binding, family B, member 2	protein_coding	NP_001188342.1;NP_001188343.1;NP_001188344.1;NP_001188345.1;NP_001297555.1;NP_033816.1;XP_006503751.1;XP_006503753.1;XP_006503754.1;XP_006503755.1;XP_006503756.1;XP_006503757.1;XP_006503759.1;XP_006503760.1;XP_011238995.1;XP_017176109.1;XP_017176111.1;XP_030109938.1;XP_030109939.1;XP_030109940.1;XP_030109941.1;XP_030109942.1;XP_030109943.1	108405	.	10.6244	3.34745	23.0926	6.64588	-3.26178	5.63508	1.15485e-15	1.41936e-14	6.26729	4.60331	6.26729	4.60331	5514	1650
11789	NM_001360979,NM_001360980,NM_007462,XM_006525529,XM_006525530,XM_006525532,XM_006525533,XM_006525534,XM_006525536,XM_006525538,XM_006525539,XM_030250277,XM_030250278,XM_030250279,XM_030250280,XM_030250281,XM_030250282,XM_030250283,XM_030250284,XM_030250285,XM_030250286,XM_030250287,XM_030250288,XM_030250289,XM_030250290,XM_030250291,XM_030250292,XM_030250293,XM_030250294,XM_030250295,XM_030250296	Apc	APC, WNT signaling pathway regulator	protein_coding	NP_001347908.1;NP_001347909.1;NP_031488.2;XP_006525592.1;XP_006525593.1;XP_006525595.1;XP_006525596.1;XP_006525597.1;XP_006525599.1;XP_006525601.1;XP_006525602.1;XP_030106137.1;XP_030106138.1;XP_030106139.1;XP_030106140.1;XP_030106141.1;XP_030106142.1;XP_030106143.1;XP_030106144.1;XP_030106145.1;XP_030106146.1;XP_030106147.1;XP_030106148.1;XP_030106149.1;XP_030106150.1;XP_030106151.1;XP_030106152…	88039	.	4.37957	2.77458	9.51918	5.50851	-1.71112	5.50677	0.000205597	0.000659385	5.86686	5.10936	5.86686	5.10936	4160	2373
11790	NM_001085370,NM_001085371,NM_001173477,NM_007463,XM_006496401,XM_006496402,XM_006496403,XM_006496404,XM_011238643,XM_011238644,XM_011238645,XM_011238646,XM_011238647,XM_011238648,XM_011238649,XM_011238651,XM_017312276,XM_017322354,XM_017322375,XM_030243202,XM_030243273,XM_030243284,XM_030243348,XM_030243368,XM_030243390,XM_030243402,XM_030243447,XM_030243476,XM_030243494,XM_030243512,XM_030243521…	Speg	SPEG complex locus	protein_coding	NP_001078839.1;NP_001078840.1;NP_001166948.1;NP_031489.4;XP_006496464.1;XP_006496465.1;XP_006496466.1;XP_006496467.1;XP_011236945.1;XP_011236946.1;XP_011236947.1;XP_011236948.1;XP_011236949.1;XP_011236950.1;XP_011236951.1;XP_011236953.1;XP_017167765.1;XP_017177843.1;XP_017177864.1;XP_030099062.1;XP_030099133.1;XP_030099144.1;XP_030099208.1;XP_030099228.1;XP_030099250.1;XP_030099262.1;XP_030099307…	109282	.	27.8391	14.2012	60.5095	28.1945	-2.12883	5.66018	1.98353e-07	1.0464e-06	6.12462	5.05767	6.12462	5.05767	4988	2287
11792	NM_009687	Apex1	apurinic/apyrimidinic endonuclease 1	protein_coding	NP_033817.1	88042	.	38.6422	184.939	83.9903	367.168	4.7268	7.26718	1.71251e-25	4.22905e-24	5.77576	7.99574	5.77576	7.99574	3901	17999
11793	NM_001314013,NM_001358596,NM_053069,XM_011243108,XM_017313783	Atg5	autophagy related 5	protein_coding	NP_001300942.1;NP_001345525.1;NP_444299.1;XP_011241410.1;XP_017169272.1	1277186	.	15.483	13.6885	33.6529	27.1765	-1.1412	5.19001	0.361533	0.489563	5.31767	5.1322	5.31767	5.1322	2820	2412
11796	NM_007464,XM_006509828,XM_006509829,XM_006509830,XM_006509831,XM_011242352,XM_011242353	Birc3	baculoviral IAP repeat-containing 3	protein_coding	NP_031490.2;XP_006509891.1;XP_006509892.1;XP_006509893.1;XP_006509894.1;XP_011240654.1;XP_011240655.1	1197007	.	13.0872	24.2978	28.4456	48.2396	1.7897	5.90673	5.48747e-05	0.000197566	5.45913	6.28433	5.45913	6.28433	3118	5447
11797	NM_001291503,NM_007465,XM_017313110,XM_017313111,XM_030244029,XR_003947764	Birc2	baculoviral IAP repeat-containing 2	protein_coding	NP_001278432.1;NP_031491.2;XP_017168599.1;XP_017168600.1;XP_030099889.1	1197009	.	5.42331	3.8484	11.7878	7.64042	-1.48116	4.09273	0.00798508	0.0183368	4.4153	3.88069	4.4153	3.88069	1475	972
11798	NM_001301639,NM_001301641,NM_009688,NR_125870,XM_006541425,XM_006541427,XM_011250976,XM_011250977,XM_017318359,XM_017318360,XM_017318361,XM_017318362,XM_030251200,XM_030251201,XM_030251202,XM_030251203	Xiap	X-linked inhibitor of apoptosis	protein_coding	NP_001288568.1;NP_001288570.1;NP_033818.2;XP_006541488.1;XP_006541490.1;XP_011249278.1;XP_011249279.1;XP_017173848.1;XP_017173849.1;XP_017173850.1;XP_017173851.1;XP_030107060.1;XP_030107061.1;XP_030107062.1;XP_030107063.1	107572	.	11.4389	7.72886	24.863	15.3445	-1.53148	6.17658	0.00298873	0.00755498	6.46735	5.86106	6.46735	5.86106	6345	4044
11799	NM_001012273,NM_009689	Birc5	baculoviral IAP repeat-containing 5	protein_coding	NP_001012273.1;NP_033819.1	1203517	.	125.543	101.078	272.874	200.676	-1.2826	7.03342	0.0809157	0.13901	7.21127	6.85494	7.21127	6.85494	10675	8124
11800	NM_001305258,NM_001349003,NM_007466	Api5	apoptosis inhibitor 5	protein_coding	NP_001292187.1;NP_001335932.1;NP_031492.2	1888993	.	42.507	68.5246	92.3906	136.046	1.59197	7.78051	0.00112045	0.00310645	7.41475	8.08243	7.41475	8.08243	12303	19118
11801	NM_009690	Cd5l	CD5 antigen-like	protein_coding	NP_033820.2	1334419	.	310.609	0.624622	675.121	1.24009	-501.455	8.39916	9.63887e-195	7.68844e-191	9.39829	1.2277	9.39829	1.2277	48868	95
11803	NM_007467	Aplp1	amyloid beta (A4) precursor-like protein 1	protein_coding	NP_031493.2	88046	.	1.08647	0.603963	2.36148	1.19908	-1.8157	1.1225	0.00126944	0.00348321	1.91509	1.3366	1.91509	1.3366	201	108
11804	NM_001102455,NM_001102456,NM_001357698,NM_009691,XM_006509952	Aplp2	amyloid beta (A4) precursor-like protein 2	protein_coding	NP_001095925.1;NP_001095926.1;NP_001344627.1;NP_033821.1;XP_006510015.1	88047	.	121.223	56.4807	263.483	112.134	-2.17429	8.4353	6.39463e-08	3.59583e-07	8.89233	7.77534	8.89233	7.77534	34391	15439
11807	NM_001305549,NM_001305550,NM_001305585,NM_013474,NR_131173	Apoa2	apolipoprotein A-II	protein_coding	NP_001292478.1;NP_001292479.1;NP_001292514.1;NP_038502.2	88050	.	0.326885	0.726433	0.710497	1.44223	2.09118	-1.07196	0.0210435	0.0431334	0.366864	0.684728	0.366864	0.684728	21	43
11810	NM_001134391,NM_031159,XM_006505401,XM_011241159	Apobec1	apolipoprotein B mRNA editing enzyme, catalytic polypeptide 1	protein_coding	NP_001127863.1;NP_112436.1;XP_006505464.1;XP_011239461.1	103298	.	145.133	81.5065	315.453	161.819	-2.13224	8.29742	1.33886e-07	7.21341e-07	8.74583	7.65725	8.74583	7.65725	31063	14220
11812	NM_001110009,NM_007469	Apoc1	apolipoprotein C-I	protein_coding	NP_001103479.1;NP_031495.1	88053	.	0.3965	1.01943	0.861808	2.02392	2.37884	-1.40439	0.014908	0.0318718	0.27121	0.579561	0.27121	0.579561	15	35
11813	NM_001277944,NM_001309795	Apoc2	apolipoprotein C-II	protein_coding	NP_001264873.1;NP_001296724.1	88054	.	14.7075	12.5996	31.9675	25.0147	-1.18043	3.39869	0.274116	0.391878	3.63097	3.41248	3.63097	3.41248	826	683
11816	NM_001305819,NM_001305843,NM_001305844,NM_009696,XM_030242015	Apoe	apolipoprotein E	protein_coding	NP_001292748.1;NP_001292772.1;NP_001292773.1;NP_033826.2;XP_030097875.1	88057	.	346.768	1.94551	753.715	3.86253	-228.438	9.04134	4.82061e-172	2.56344e-168	10.0363	2.48306	10.0363	2.48306	76089	325
11820	NM_001198823,NM_001198824,NM_001198825,NM_001198826,NM_007471,XM_006522873,XM_006522874	App	amyloid beta (A4) precursor protein	protein_coding	NP_001185752.1;NP_001185753.1;NP_001185754.1;NP_001185755.1;NP_031497.2;XP_006522936.1;XP_006522937.1	88059	.	190.175	78.8351	413.353	156.515	-2.42638	8.9566	7.60231e-10	5.36873e-09	9.46069	8.18479	9.46069	8.18479	51031	20529
11821	NM_009698	Aprt	adenine phosphoribosyl transferase	protein_coding	NP_033828.2	88061	.	141.533	454.809	307.629	902.956	3.17385	8.08977	2.28009e-15	2.73696e-14	7.03925	8.69797	7.03925	8.69797	9467	29329
11834	NM_001290788,NM_009702	Aqr	aquarius	protein_coding	NP_001277717.1;NP_033832.2	1276102	.	18.3072	34.6936	39.7915	68.879	1.88163	7.0966	1.05837e-05	4.32818e-05	6.58453	7.48947	6.58453	7.48947	6888	12651
11836	NM_001159645,NM_009703,XM_006527556,XM_006527557,XM_011247429,XM_030251204,XR_003952995	Araf	Araf proto-oncogene, serine/threonine kinase	protein_coding	NP_001153117.1;NP_033833.1;XP_006527619.1;XP_006527620.1;XP_011245731.2;XP_030107064.1	88065	.	19.1598	22.4062	41.6446	44.4842	1.25088	5.6606	0.119718	0.194448	5.52109	5.83773	5.52109	5.83773	3258	3978
11837	NM_007475	Rplp0	ribosomal protein, large, P0	protein_coding	NP_031501.1	1927636	.	909.342	2008.85	1976.49	3988.28	2.18192	11.033	5.30868e-08	3.02031e-07	10.3641	11.4892	10.3641	11.4892	95519	203434
11838	NM_001276684,NM_018790	Arc	activity regulated cytoskeletal-associated protein	protein_coding	NP_001263613.1;NP_061260.1	88067	.	1.35146	1.37555	2.93745	2.73096	1.00527	2.15435	0.984503	1	2.4362	2.44239	2.4362	2.44239	320	314
11840	NM_001130408,NM_007476	Arf1	ADP-ribosylation factor 1	protein_coding	NP_001123880.1;NP_031502.1	99431	.	288.907	299.705	627.951	595.021	1.02466	9.13178	0.86369	0.952602	9.11663	9.15172	9.11663	9.15172	40188	40195
11841	NM_001304574,NM_007477	Arf2	ADP-ribosylation factor 2	protein_coding	NP_001291503.1;NP_031503.1	99595	.	35.3601	17.1571	76.8567	34.063	-2.06689	5.99105	5.26995e-07	2.64792e-06	6.43783	5.40798	6.43783	5.40798	6215	2935
11842	NM_001355510,NM_007478	Arf3	ADP-ribosylation factor 3	protein_coding	NP_001342439.1;NP_031504.1	99432	.	68.8042	52.2639	149.549	103.762	-1.33166	7.80583	0.0441505	0.0822338	8.00315	7.59178	8.00315	7.59178	18535	13586
11843	NM_007479	Arf4	ADP-ribosylation factor 4	protein_coding	NP_031505.1	99433	.	87.2378	70.6536	189.615	140.272	-1.25016	7.14209	0.117173	0.191092	7.30306	6.98322	7.30306	6.98322	11381	8886
11844	NM_007480	Arf5	ADP-ribosylation factor 5	protein_coding	NP_031506.1	99434	.	79.2189	52.4371	172.186	104.106	-1.52966	6.22531	0.00305984	0.00771757	6.51489	5.91	6.51489	5.91	6560	4186
11845	NM_007481	Arf6	ADP-ribosylation factor 6	protein_coding	NP_031507.1	99435	.	60.341	77.9605	131.154	154.779	1.27605	8.09212	0.086397	0.147269	7.91144	8.26184	7.91144	8.26184	17389	21659
11846	NM_007482	Arg1	arginase, liver	protein_coding	NP_031508.1	88070	.	0.151732	2.3503	0.329795	4.66617	14.6453	0.984561	1.66867e-28	5.09966e-27	0.31983	2.21987	0.31983	2.21987	18	259
11847	NM_009705	Arg2	arginase type II	protein_coding	NP_033835.1	1330806	.	0.321373	0.461819	0.698518	0.916873	1.39306	-0.685473	0.240754	0.351524	0.581463	0.75886	0.581463	0.75886	36	49
11848	NM_001313961,NM_001313962,NM_016802	Rhoa	ras homolog family member A	protein_coding	NP_001300890.1;NP_001300891.1;NP_058082.2	1096342	.	390.862	257.116	849.554	510.467	-1.53965	9.54212	0.00242065	0.00626079	9.82163	9.19988	9.82163	9.19988	65558	41562
11852	NM_007483	Rhob	ras homolog family member B	protein_coding	NP_031509.1	107949	.	19.6866	16.1231	42.7897	32.0101	-1.23594	5.47825	0.141688	0.224418	5.65107	5.3522	5.65107	5.3522	3572	2821
11853	NM_001291859,NM_007484	Rhoc	ras homolog family member C	protein_coding	NP_001278788.1;NP_031510.2	106028	.	40.072	12.3066	87.0982	24.4329	-3.29769	4.87992	1.21997e-15	1.49479e-14	5.528	3.87653	5.528	3.87653	3274	969
11854	NM_001329989,NM_007485,XM_006531644	Rhod	ras homolog family member D	protein_coding	NP_001316918.1;NP_031511.1;XP_006531707.1	108446	.	3.24389	0.900301	7.05072	1.78741	-2.89091	2.38542	1.66397e-10	1.25748e-09	3.12454	1.87567	3.12454	1.87567	560	189
11855	NM_009706,XM_006515438,XM_006515439,XM_011243989,XM_011243990	Arhgap5	Rho GTPase activating protein 5	protein_coding	NP_033836.2;XP_006515501.1;XP_006515502.1;XP_011242291.1;XP_011242292.1	1332637	.	3.16657	3.43726	6.88266	6.82417	1.09099	5.00004	0.549215	0.680092	4.98102	5.10285	4.98102	5.10285	2218	2362
11856	NM_001287530,NM_009707,NM_178754,NR_109847,XM_006528694,XM_011247783,XR_003952996	Arhgap6	Rho GTPase activating protein 6	protein_coding	NP_001274459.1;NP_033837.2;NP_848869.1;XP_006528757.1;XP_011246085.1	1196332	.	4.75753	1.42839	10.3407	2.83586	-3.37274	3.74131	4.18233e-15	4.94228e-14	4.43198	2.82827	4.43198	2.82827	1493	432
11857	NM_001301301,NM_001301303,NM_001301305,NM_001301308,NM_001301309,NM_007486,XM_006505404,XM_030255116,XM_030255117,XM_030255118	Arhgdib	Rho, GDP dissociation inhibitor (GDI) beta	protein_coding	NP_001288230.1;NP_001288232.1;NP_001288234.1;NP_001288237.1;NP_001288238.1;NP_031512.1;XP_006505467.1;XP_030110976.1;XP_030110977.1;XP_030110978.1	101940	.	505.745	626.621	1099.26	1244.06	1.21887	9.46538	0.162976	0.252693	9.31776	9.6029	9.31776	9.6029	46211	54979
11858	NM_009708	Rnd2	Rho family GTPase 2	protein_coding	NP_033838.1	1338755	.	3.82239	2.47619	8.30811	4.91611	-1.55847	2.22993	0.00662702	0.0155289	2.73999	2.21549	2.73999	2.21549	412	258
11861	NM_001039515,NM_007487	Arl4a	ADP-ribosylation factor-like 4A	protein_coding	NP_001034604.1;NP_031513.1	99437	.	2.69556	2.28056	5.85891	4.52772	-1.1928	3.28146	0.249515	0.362063	3.52954	3.29904	3.52954	3.29904	765	626
11863	NM_001037737,NM_009709,XM_006500930,XM_006500931,XM_006500933,XM_030252391,XM_030252392,XM_030252393,XR_001783643,XR_001783644	Arnt	aryl hydrocarbon receptor nuclear translocator	protein_coding	NP_001032826.1;NP_033839.2;XP_006500993.1;XP_006500994.1;XP_006500996.1;XP_030108251.1;XP_030108252.1;XP_030108253.1	88071	.	12.1018	7.71947	26.3038	15.3259	-1.58079	5.51665	0.00152609	0.00411593	5.83411	5.18805	5.83411	5.18805	4065	2510
11864	NM_007488,XM_006507238,XM_006507239,XM_006507240,XM_006507242,XM_006507243,XM_006507244,XM_011241655,XM_030242017	Arnt2	aryl hydrocarbon receptor nuclear translocator 2	protein_coding	NP_031514.3;XP_006507301.1;XP_006507302.1;XP_006507303.1;XP_006507305.1;XP_006507306.1;XP_006507307.1;XP_011239957.1;XP_030097877.1	107188	.	0.05375	0.332181	0.116828	0.659498	5.94771	0.730059	5.41129e-16	6.84586e-15	0.554629	1.92481	0.554629	1.92481	34	198
11865	NM_001243048,NM_001357070,NM_001368412,NM_007489,XM_006507245,XM_006507246,XM_006507247,XM_006507248,XM_006507249,XM_006507250,XM_006507252,XM_006507253,XM_011241656,XM_017321950,XM_030242018,XM_030242019,XM_030242020,XM_030242021,XM_030242022,XR_001785467,XR_003946377	Arntl	aryl hydrocarbon receptor nuclear translocator-like	protein_coding	NP_001229977.1;NP_001343999.1;NP_001355341.1;NP_031515.1;XP_006507308.1;XP_006507309.1;XP_006507310.1;XP_006507311.1;XP_006507312.1;XP_006507313.1;XP_006507315.1;XP_006507316.1;XP_011239958.1;XP_017177439.1;XP_030097878.1;XP_030097879.1;XP_030097880.1;XP_030097881.1;XP_030097882.1	1096381	.	4.04661	4.85419	8.79547	9.63728	1.19653	3.77947	0.229694	0.338129	3.75254	3.99374	3.75254	3.99374	905	1057
11867	NM_023142	Arpc1b	actin related protein 2/3 complex, subunit 1B	protein_coding	NP_075631.2	1343142	.	580.579	425.595	1261.91	844.957	-1.38115	9.69115	0.022993	0.0466617	9.90682	9.44152	9.90682	9.44152	69550	49153
11877	NM_001272028,NM_001272029,NM_001272030,NM_001272031,NM_001272032,NM_033474,XM_011245807,XM_017316854,XM_030248935,XR_001781781,XR_001781782	Arvcf	armadillo repeat gene deleted in velocardiofacial syndrome	protein_coding	NP_001258957.1;NP_001258958.1;NP_001258959.1;NP_001258960.1;NP_001258961.1;NP_258435.2;XP_011244109.1;XP_017172343.1;XP_030104795.1	109620	.	0.733511	0.131182	1.59432	0.260442	-4.99461	1.01668	7.53147e-15	8.70649e-14	2.112	0.73457	2.112	0.73457	241	47
11881	NM_009712	Arsb	arylsulfatase B	protein_coding	NP_033842.3	88075	.	26.9352	8.37597	58.5448	16.6292	-3.25578	6.22526	9.33196e-16	1.15584e-14	6.85083	5.1757	6.85083	5.1757	8299	2488
11883	NM_009713	Arsa	arylsulfatase A	protein_coding	NP_033843.2	88077	.	12.8278	6.36071	27.8817	12.6282	-2.04123	5.15207	1.01397e-06	4.88402e-06	5.60563	4.60666	5.60563	4.60666	3459	1654
11886	NM_019734,XM_017312527,XM_017312528,XM_017312530,XM_017312531,XM_017312532,XM_017312533,XM_017312534,XM_017312535,XM_017312536,XM_030243253,XM_030243254,XM_030243255,XM_030243256	Asah1	N-acylsphingosine amidohydrolase 1	protein_coding	NP_062708.1;XP_017168016.1;XP_017168017.1;XP_017168019.1;XP_017168020.1;XP_017168021.1;XP_017168022.1;XP_017168023.1;XP_017168024.1;XP_017168025.1;XP_030099113.1;XP_030099114.1;XP_030099115.1;XP_030099116.1	1277124	.	147.134	69.8256	319.803	138.628	-2.13556	8.01694	1.28175e-07	6.92675e-07	8.46676	7.37676	8.46676	7.37676	25587	11695
11891	NM_001301230,NM_001301232,NM_023635,XM_006510780	Rab27a	RAB27A, member RAS oncogene family	protein_coding	NP_001288159.1;NP_001288161.1;NP_076124.1;XP_006510843.1	1861441	.	3.37353	1.20511	7.3325	2.39256	-2.88215	2.94643	3.328e-11	2.69774e-10	3.63257	2.30893	3.63257	2.30893	827	280
11898	NM_007494	Ass1	argininosuccinate synthetase 1	protein_coding	NP_031520.1	88090	.	6.72569	116.479	14.6186	231.252	17.0889	6.72503	7.20068e-68	1.13735e-65	3.66587	7.64986	3.66587	7.64986	848	14147
11906	NM_007496,XM_006530585,XM_006530586,XM_011248284,XM_030243257,XM_030243258	Zfhx3	zinc finger homeobox 3	protein_coding	NP_031522.2;XP_006530648.1;XP_006530649.1;XP_011246586.1;XP_030099117.1;XP_030099118.1	99948	.	1.9543	0.411517	4.24775	0.817007	-3.90382	4.42666	4.63188e-19	7.21606e-18	5.13726	3.28656	5.13726	3.28656	2480	620
11907	NM_001029895,NM_001136054,NM_001271343,NM_013799,XM_006507264,XM_006507265,XM_006507267,XM_011241659,XM_030242026,XM_030242027,XM_030242028	Ate1	arginyltransferase 1	protein_coding	NP_001025066.1;NP_001129526.1;NP_001258272.1;NP_038827.2;XP_006507327.1;XP_006507328.1;XP_006507330.1;XP_011239961.1;XP_030097886.1;XP_030097887.1;XP_030097888.1	1333870	.	10.2036	7.93227	22.178	15.7484	-1.31875	5.56901	0.0547687	0.0992193	5.78047	5.38963	5.78047	5.38963	3914	2897
11908	NM_007497,XM_006520351,XM_006520352	Atf1	activating transcription factor 1	protein_coding	NP_031523.3;XP_006520414.1;XP_006520415.1	1298366	.	15.6571	20.3444	34.0313	40.3908	1.27716	5.47631	0.0897078	0.151971	5.32463	5.66975	5.32463	5.66975	2834	3533
11909	NM_001025093,NM_001284369,NM_001284370,NM_001284371,NM_001284372,NM_001284373,NM_001284374,NM_001284376,NM_009715,XM_030246840,XM_030246841,XM_030246843,XM_030246844,XM_030246846,XM_030246847,XM_030246850,XM_030246853,XM_030246855,XM_030246858,XM_030246867,XM_030246872,XM_030246873	Atf2	activating transcription factor 2	protein_coding	NP_001020264.1;NP_001271298.1;NP_001271299.1;NP_001271300.1;NP_001271301.1;NP_001271302.1;NP_001271303.1;NP_001271305.1;NP_033845.1;XP_030102700.1;XP_030102701.1;XP_030102703.1;XP_030102704.1;XP_030102706.1;XP_030102707.1;XP_030102710.1;XP_030102713.1;XP_030102715.1;XP_030102718.1;XP_030102727.1;XP_030102732.1;XP_030102733.1	109349	.	9.31252	7.03224	20.2411	13.9615	-1.36597	5.15671	0.0312884	0.0611171	5.3977	4.96023	5.3977	4.96023	2985	2133
11910	NM_007498	Atf3	activating transcription factor 3	protein_coding	NP_031524.2	109384	.	148.958	69.2333	323.765	137.453	-2.1784	7.83809	6.14742e-08	3.46414e-07	8.29747	7.17959	8.29747	7.17959	22746	10192
11911	NM_001287180,NM_009716	Atf4	activating transcription factor 4	protein_coding	NP_001274109.1;NP_033846.2	88096	.	74.5044	116.386	161.938	231.068	1.54852	7.44294	0.00218898	0.00569764	7.10358	7.73076	7.10358	7.73076	9902	14967
11920	NM_007499,XM_011242385,XR_003947767,XR_870525	Atm	ataxia telangiectasia mutated	protein_coding	NP_031525.3;XP_011240687.1	107202	.	3.36163	4.36759	7.30665	8.6712	1.2725	5.61705	0.0940971	0.158397	5.465	5.80566	5.465	5.80566	3131	3889
11927	NM_009720	Atox1	antioxidant 1 copper chaperone	protein_coding	NP_033850.1	1333855	.	108.833	71.4795	236.552	141.912	-1.54154	5.61886	0.00269865	0.00689265	5.92072	5.30916	5.92072	5.30916	4321	2736
11928	NM_144900	Atp1a1	ATPase, Na+/K+ transporting, alpha 1 polypeptide	protein_coding	NP_659149.1	88105	.	220.771	228.552	479.856	453.756	1.02251	9.78167	0.875292	0.961941	9.76713	9.7992	9.76713	9.7992	63125	63003
11932	NM_013415,XM_017314232	Atp1b2	ATPase, Na+/K+ transporting, beta 2 polypeptide	protein_coding	NP_038201.1;XP_017169721.1	88109	.	0.047929	0.006471	0.104176	0.012846	-5.03958	-2.64308	0.00639309	0.0150448	0.287599	0.0598767	0.287599	0.0598767	16	3
11933	NM_001357212,NM_001357213,NM_007502,XM_011242658,XM_017313112,XM_030244030,XM_030244031	Atp1b3	ATPase, Na+/K+ transporting, beta 3 polypeptide	protein_coding	NP_001344141.1;NP_001344142.1;NP_031528.1;XP_011240960.1;XP_017168601.1;XP_030099890.1;XP_030099891.1	107788	.	152.626	459.277	331.74	911.826	2.97872	9.32367	5.44407e-14	5.76306e-13	8.33578	9.9075	8.33578	9.9075	23360	67920
11936	NM_007503,NM_052823,NR_028499,XM_030244032	Fxyd2	FXYD domain-containing ion transport regulator 2	protein_coding	NP_031529.2;NP_439888.1;XP_030099892.1	1195260	.	3.79996	45.8042	8.25938	90.9375	11.798	3.87584	1.31877e-47	9.69509e-46	1.71756	4.8085	1.71756	4.8085	166	1913
11938	NM_001110140,NM_009722,NR_027838	Atp2a2	ATPase, Ca++ transporting, cardiac muscle, slow twitch 2	protein_coding	NP_001103610.1;NP_033852.1	88110	.	52.3222	125.272	113.725	248.708	2.27636	8.81156	1.05695e-08	6.53545e-08	8.10463	9.28842	8.10463	9.28842	19891	44197
11946	NM_007505	Atp5a1	ATP synthase, H+ transporting, mitochondrial F1 complex, alpha subunit 1	protein_coding	NP_031531.1	88115	.	329.824	468.644	716.886	930.425	1.4034	10.0036	0.0170347	0.0357243	9.74015	10.2286	9.74015	10.2286	61954	84868
11947	NM_016774	Atp5b	ATP synthase, H+ transporting mitochondrial F1 complex, beta subunit	protein_coding	NP_058054.2	107801	.	492.307	775.866	1070.05	1540.37	1.55659	10.2984	0.00186678	0.00493303	9.9456	10.5835	9.9456	10.5835	71447	108556
11949	NM_001112738,NM_020615,XM_006497310	Atp5c1	ATP synthase, H+ transporting, mitochondrial F1 complex, gamma polypeptide 1	protein_coding	NP_001106209.1;NP_065640.2;XP_006497373.1	1261437	.	202.655	274.267	440.48	544.517	1.33588	8.20077	0.0417038	0.0784738	7.98238	8.39874	7.98238	8.39874	18269	23822
11950	NM_001304719,NM_009725,XM_030252395	Atp5pb	ATP synthase, H+ transporting, mitochondrial F0 complex, subunit B1	protein_coding	NP_001291648.1;NP_033855.2;XP_030108255.1	1100495	.	112.052	125.305	243.549	248.776	1.10445	7.89448	0.484547	0.616482	7.82724	7.96997	7.82724	7.96997	16399	17679
11951	NM_001161419,NM_007506,XM_030245490	Atp5g1	ATP synthase, H+ transporting, mitochondrial F0 complex, subunit C1 (subunit 9)	protein_coding	NP_001154891.1;NP_031532.2;XP_030101350.1	107653	.	96.1445	183.791	208.974	364.889	1.88645	6.88057	9.92794e-06	4.07357e-05	6.3685	7.27596	6.3685	7.27596	5920	10901
11957	NM_001302213,NM_001302214,NM_001302215,NM_001302216,NM_001358499,NM_001358500,NM_016755,XM_011246092,XM_030248936,XM_030248937,XM_030248938	Atp5j	ATP synthase, H+ transporting, mitochondrial F0 complex, subunit F	protein_coding	NP_001289142.1;NP_001289143.1;NP_001289144.1;NP_001289145.1;NP_001345428.1;NP_001345429.1;NP_058035.1;XP_011244394.1;XP_030104796.1;XP_030104797.1;XP_030104798.1	107777	.	103.685	124.398	225.364	246.974	1.18602	6.58762	0.232294	0.341484	6.4752	6.71879	6.4752	6.71879	6380	7386
11958	NM_007507,NR_154996	Atp5k	ATP synthase, H+ transporting, mitochondrial F1F0 complex, subunit E	protein_coding	NP_031533.2	106636	.	124.326	133.947	270.227	265.933	1.06382	5.45122	0.668746	0.790436	5.43864	5.5259	5.43864	5.5259	3073	3191
11964	NM_001358203,NM_001358204,NM_007508,XM_006521721	Atp6v1a	ATPase, H+ transporting, lysosomal V1 subunit A	protein_coding	NP_001345132.1;NP_001345133.1;NP_031534.2;XP_006521784.1	1201780	.	131.537	63.2631	285.9	125.6	-2.10706	8.7585	2.03854e-07	1.07471e-06	9.20054	8.12801	9.20054	8.12801	42599	19734
11966	NM_007509	Atp6v1b2	ATPase, H+ transporting, lysosomal V1 subunit B2	protein_coding	NP_031535.2	109618	.	243.329	171.565	528.885	340.617	-1.43595	9.23531	0.0109193	0.0242141	9.47479	8.95367	9.47479	8.95367	51533	35030
11972	NM_013477	Atp6v0d1	ATPase, H+ transporting, lysosomal V0 subunit D1	protein_coding	NP_038505.2	1201778	.	107.869	86.6655	234.457	172.062	-1.26018	7.40943	0.10435	0.173028	7.57397	7.24231	7.57397	7.24231	13747	10648
11973	NM_007510	Atp6v1e1	ATPase, H+ transporting, lysosomal V1 subunit E1	protein_coding	NP_031536.2	894326	.	101.198	88.5357	219.958	175.775	-1.15723	6.93407	0.305745	0.427405	7.04619	6.83723	7.04619	6.83723	9513	8024
11974	NM_025272	Atp6v0e	ATPase, H+ transporting, lysosomal V0 subunit E	protein_coding	NP_079548.1	1328318	.	185.876	162.701	404.01	323.018	-1.15674	7.20079	0.306622	0.428369	7.31084	7.1022	7.31084	7.1022	11443	9656
11975	NM_001243049,NM_001243050,NM_001243051,NM_001362636,NM_001362637,NM_001362638,NM_001362639,NM_001362640,NM_001362641,NM_016920,XM_006532049,XM_006532050,XM_006532051,XM_006532054,XM_006532055,XM_030245491,XM_030245492,XR_388335,XR_388336	Atp6v0a1	ATPase, H+ transporting, lysosomal V0 subunit A1	protein_coding	NP_001229978.1;NP_001229979.1;NP_001229980.1;NP_001349565.1;NP_001349566.1;NP_001349567.1;NP_001349568.1;NP_001349569.1;NP_001349570.1;NP_058616.1;XP_006532112.1;XP_006532113.1;XP_006532114.1;XP_006532117.1;XP_006532118.1;XP_030101351.1;XP_030101352.1	103286	.	66.6536	20.1807	144.874	40.0658	-3.36396	7.50977	1.11229e-16	1.46648e-15	8.13919	6.40106	8.13919	6.40106	20375	5912
11977	NM_001109757,NM_009726,XM_030251205,XM_030251206	Atp7a	ATPase, Cu++ transporting, alpha polypeptide	protein_coding	NP_001103227.1;NP_033856.3;XP_030107065.1;XP_030107066.1	99400	.	5.96851	4.65071	12.9728	9.23331	-1.29962	5.52791	0.0689645	0.1211	5.73114	5.36115	5.73114	5.36115	3780	2839
11980	NM_001038999,NM_001284345,NM_009727,XM_006503703,XM_006503704,XM_006503705,XM_011240698,XM_017320623,XM_017320624,XM_017320625,XM_017320626	Atp8a1	ATPase, aminophospholipid transporter (APLT), class I, type 8A, member 1	protein_coding	NP_001034088.1;NP_001271274.1;NP_033857.1;XP_006503766.1;XP_006503767.1;XP_006503768.1;XP_011239000.1;XP_017176112.1;XP_017176113.1;XP_017176114.1;XP_017176115.1	1330848	.	7.26554	3.39461	15.7919	6.7395	-2.20531	5.4995	5.66224e-08	3.20887e-07	5.98211	4.86833	5.98211	4.86833	4512	1997
11981	NM_001289445,NM_001289446,NM_001354977,NM_001354978,NM_015731,XM_006498603,XM_017315066,XM_017315067,XM_030246882	Atp9a	ATPase, class II, type 9A	protein_coding	NP_001276374.1;NP_001276375.1;NP_001341906.1;NP_001341907.1;NP_056546.2;XP_006498666.1;XP_017170555.1;XP_017170556.1;XP_030102742.1	1330826	.	0.322568	0.032485	0.701116	0.064495	-8.4971	-0.500132	4.04059e-12	3.59106e-11	1.14622	0.190622	1.14622	0.190622	88	10
11982	NM_009728,XM_006540580,XM_006540581,XM_006540583,XM_017321952,XR_882009	Atp10a	ATPase, class V, type 10A	protein_coding	NP_033858.2;XP_006540643.1;XP_006540644.1;XP_006540646.1;XP_017177441.1	1330809	.	2.68288	6.00232	5.83135	11.9167	2.18728	4.65711	1.09397e-07	5.96451e-07	4.07166	5.15354	4.07166	5.15354	1147	2449
11983	NM_007512,XM_030253106,XM_030253107	Atpif1	ATPase inhibitory factor 1	protein_coding	NP_031538.2;XP_030108966.1;XP_030108967.1	1196457	.	113.049	107.559	245.717	213.543	1.02946	7.33388	0.838692	0.932705	7.32158	7.36321	7.32158	7.36321	11529	11585
11984	NM_001361531,NM_001361532,NM_001361533,NM_001361534,NM_001361535,NM_009729	Atp6v0c	ATPase, H+ transporting, lysosomal V0 subunit C	protein_coding	NP_001348460.1;NP_001348461.1;NP_001348462.1;NP_001348463.1;NP_001348464.1;NP_033859.1	88116	.	418.175	369.482	908.92	733.551	-1.14553	8.93395	0.33828	0.463823	9.03131	8.8357	9.03131	8.8357	37876	32274
11987	NM_001301424,NM_007513,XM_006504796	Slc7a1	solute carrier family 7 (cationic amino acid transporter, y+ system), member 1	protein_coding	NP_001288353.1;NP_031539.3;XP_006504859.1	88117	.	6.6792	41.6488	14.5175	82.6875	6.16224	7.51351	2.02265e-33	7.94762e-32	5.70087	8.30094	5.70087	8.30094	3700	22256
11988	NM_001044740,NM_007514,XM_006509250,XM_006509251,XM_006509252,XM_006509253	Slc7a2	solute carrier family 7 (cationic amino acid transporter, y+ system), member 2	protein_coding	NP_001038205.1;NP_031540.2;XP_006509313.1;XP_006509314.1;XP_006509315.1;XP_006509316.1	99828	.	1.37951	2.38151	2.99842	4.72814	1.68707	3.96411	0.000452152	0.00135612	3.65486	4.36204	3.65486	4.36204	841	1385
11990	NM_009730,XM_006498606,XM_011239259	Atrn	attractin	protein_coding	NP_033860.2;XP_006498669.1;XP_011237561.1	1341628	.	8.06584	7.52879	17.5314	14.9473	-1.10726	6.15921	0.477019	0.608402	6.24936	6.10439	6.24936	6.10439	5445	4800
11991	NM_001077265,NM_001077266,NM_001077267,NM_007516,XM_006534735,XR_389257,XR_389258	Hnrnpd	heterogeneous nuclear ribonucleoprotein D	protein_coding	NP_001070733.1;NP_001070734.1;NP_001070735.1;NP_031542.2;XP_006534798.1	101947	.	16.1314	32.003	35.0623	63.5373	1.95003	7.43597	3.24746e-06	1.44349e-05	6.88724	7.8448	6.88724	7.8448	8513	16204
11992	NM_016709,XM_006516846,XM_017315373,XM_030247133,XR_003950422	Auh	AU RNA binding protein/enoyl-coenzyme A hydratase	protein_coding	NP_057918.2;XP_006516909.1;XP_017170862.1;XP_030102993.1	1338011	.	12.8788	8.87826	27.9925	17.6265	-1.59488	4.09213	0.00163801	0.00438793	4.45484	3.81994	4.45484	3.81994	1518	929
11993	NM_001301649,NM_007517,NR_125891,XR_377415,XR_377416	Aup1	ancient ubiquitous protein 1	protein_coding	NP_001288578.1;NP_031543.2	107789	.	90.1593	93.2362	195.965	185.107	1.01528	7.32876	0.915587	0.994983	7.32654	7.34828	7.32654	7.34828	11569	11465
11997	NM_009731	Akr1b7	aldo-keto reductase family 1, member B7	protein_coding	NP_033861.2	101918	.	0.02342	0.191565	0.050903	0.380325	5.93865	-2.51515	0.0024261	0.00626981	0.0584742	0.326837	0.0584742	0.326837	3	18
12005	NM_001159598,NM_009733,XM_006523515,XM_006523516,XM_030249451,XM_030249452	Axin1	axin 1	protein_coding	NP_001153070.1;NP_033863.2;XP_006523578.1;XP_006523579.1;XP_030105311.1;XP_030105312.1	1096327	.	19.3797	18.1864	42.1226	36.1064	-1.07753	6.20707	0.602344	0.732322	6.27809	6.17181	6.27809	6.17181	5556	5033
12006	NM_015732,XM_006532057,XM_006532058,XM_006532059,XM_006532060,XM_030245493	Axin2	axin 2	protein_coding	NP_056547.3;XP_006532120.1;XP_006532121.1;XP_006532122.1;XP_006532123.1;XP_030101353.1	1270862	.	0.01698	0.090504	0.036907	0.179683	5.20452	-1.80007	0.000150641	0.000496065	0.11467	0.523956	0.11467	0.523956	6	31
12009	NM_009734,XM_006532061,XR_003949250,XR_003949252,XR_003949253,XR_003949254	Cep131	centrosomal protein 131	protein_coding	NP_033864.3;XP_006532124.1	107440	.	3.62022	2.30081	7.86871	4.56792	-1.69929	3.55274	0.000468017	0.0014008	3.9763	3.27398	3.9763	3.27398	1069	614
12010	NM_009735	B2m	beta-2 microglobulin	protein_coding	NP_033865.2	88127	.	1543.61	1193.69	3355.1	2369.89	-1.30924	10.2806	0.0575772	0.1038	10.4629	10.0745	10.4629	10.0745	102293	76264
12013	NM_007520,XM_006522879,XM_030248939	Bach1	BTB and CNC homology 1, basic leucine zipper transcription factor 1	protein_coding	NP_031546.1;XP_006522942.1;XP_030104799.1	894680	.	18.1143	11.6948	39.3721	23.2182	-1.57104	6.52816	0.00162164	0.00435082	6.82982	6.18531	6.82982	6.18531	8178	5081
12014	NM_001109661,XM_006537566,XM_006537567,XM_011249908,XM_011249909,XM_011249910,XM_030253108,XM_030253109,XM_030253110,XM_030253111,XM_030253112,XM_030253113	Bach2	BTB and CNC homology, basic leucine zipper transcription factor 2	protein_coding	NP_001103131.1;XP_006537629.1;XP_006537630.1;XP_011248210.1;XP_011248211.1;XP_011248212.1;XP_030108968.1;XP_030108969.1;XP_030108970.1;XP_030108971.1;XP_030108972.1;XP_030108973.1	894679	.	0.123484	0.007064	0.268397	0.014024	-10.4809	0.417735	4.13863e-20	7.07538e-19	1.75929	0.29397	1.75929	0.29397	173	16
12015	NM_001285453,NM_007522	Bad	BCL2-associated agonist of cell death	protein_coding	NP_001272382.1;NP_031548.1	1096330	.	32.4109	19.695	70.4465	39.1015	-1.61118	4.90767	0.0010612	0.0029545	5.24819	4.58305	5.24819	4.58305	2684	1626
12017	NM_001171739,NM_009736	Bag1	BCL2-associated athanogene 1	protein_coding	NP_001165210.1;NP_033866.4	108047	.	115.258	122.168	250.517	242.547	1.04692	7.40519	0.747526	0.856886	7.38019	7.44595	7.38019	7.44595	12010	12273
12018	NM_007523,NR_149749	Bak1	BCL2-antagonist/killer 1	protein_coding	NP_031549.2	1097161	.	74.8939	85.3075	162.785	169.365	1.12501	7.4076	0.407879	0.538026	7.3289	7.49783	7.3289	7.49783	11588	12725
12021	NM_007525,XM_006495631,XM_006495632,XR_003947336	Bard1	BRCA1 associated RING domain 1	protein_coding	NP_031551.1;XP_006495694.1;XP_006495695.1	1328361	.	4.67489	3.48137	10.1611	6.91176	-1.35255	4.55499	0.0390264	0.0740119	4.80719	4.38953	4.80719	4.38953	1958	1413
12028	NM_007527,XM_006540584,XM_011250780	Bax	BCL2-associated X protein	protein_coding	NP_031553.1;XP_006540647.1;XP_011249082.1	99702	.	119.113	176.554	258.898	350.522	1.46199	7.08401	0.00781732	0.0180251	6.79693	7.34076	6.79693	7.34076	7992	11405
12029	NM_007528,XM_030245494	Bcl6b	B cell CLL/lymphoma 6, member B	protein_coding	NP_031554.1;XP_030101354.1	1278332	.	0.102149	0.007801	0.222025	0.015488	-12.9289	-2.08169	3.61809e-06	1.59622e-05	0.470992	0.0401926	0.470992	0.0401926	28	2
12033	NM_001164090,NM_007530	Bcap29	B cell receptor associated protein 29	protein_coding	NP_001157562.1;NP_031556.1	101917	.	17.7163	42.8445	38.5072	85.0615	2.395	5.88399	1.94901e-09	1.31414e-08	5.16081	6.39719	5.16081	6.39719	2522	5896
12034	NM_007531	Phb2	prohibitin 2	protein_coding	NP_031557.2	102520	.	84.7242	252.439	184.152	501.18	2.94278	7.91852	1.10822e-13	1.1304e-12	6.95085	8.50032	6.95085	8.50032	8900	25565
12035	NM_001024468,NM_007532,XM_011241566	Bcat1	branched chain aminotransferase 1, cytosolic	protein_coding	NP_001019639.1;NP_031558.3;XP_011239868.1	104861	.	0.688025	8.45049	1.49545	16.7772	12.1164	5.24154	3.73008e-53	3.50035e-51	2.75774	6.14671	2.75774	6.14671	418	4945
12036	NM_001243052,NM_009737,XM_017321953,XM_017321954,XR_003946378	Bcat2	branched chain aminotransferase 2, mitochondrial	protein_coding	NP_001229981.1;NP_033867.1;XP_017177442.1;XP_017177443.1	1276534	.	23.5979	31.1183	51.291	61.7808	1.30594	5.82611	0.0631899	0.112382	5.64909	6.02744	5.64909	6.02744	3567	4547
12039	NM_007533,XM_006539486,XM_030242029,XM_030242030	Bckdha	branched chain ketoacid dehydrogenase E1, alpha polypeptide	protein_coding	NP_031559.3;XP_006539549.1;XP_030097889.1;XP_030097890.1	107701	.	29.3939	32.482	63.8889	64.4883	1.09141	5.85985	0.542752	0.674077	5.82044	5.9445	5.82044	5.9445	4026	4289
12040	NM_001305935,NM_199195,XM_006510786,XM_006510788,XM_017313114	Bckdhb	branched chain ketoacid dehydrogenase E1, beta polypeptide	protein_coding	NP_001292864.1;NP_954665.1;XP_006510849.1;XP_006510851.1;XP_017168603.1	88137	.	3.57097	4.44873	7.76165	8.8323	1.20477	2.64257	0.239288	0.349767	2.73103	2.96244	2.73103	2.96244	409	481
12041	NM_009739	Bckdk	branched chain ketoacid dehydrogenase kinase	protein_coding	NP_033869.1	1276121	.	32.8629	33.7657	71.4289	67.0369	1.01488	6.65481	0.918264	0.997214	6.65807	6.67917	6.65807	6.67917	7252	7184
12042	NM_009740	Bcl10	B cell leukemia/lymphoma 10	protein_coding	NP_033870.1	1337994	.	43.2097	28.3966	93.918	56.3772	-1.54035	6.2165	0.00261529	0.00670335	6.5101	5.89536	6.5101	5.89536	6538	4143
12043	NM_009741,NM_177410	Bcl2	B cell leukemia/lymphoma 2	protein_coding	NP_033871.2;NP_803129.2	88138	.	0.666328	0.939348	1.44829	1.86494	1.07257	2.37857	0.672698	0.794518	2.58285	2.66757	2.58285	2.66757	362	379
12044	NM_009742	Bcl2a1a	B cell leukemia/lymphoma 2 related protein A1a	protein_coding	NP_033872.1	102687	.	1.70334	1.5836	3.70228	3.14401	-1.09021	0.501615	0.688411	0.809043	1.29145	1.21897	1.29145	1.21897	105	94
12045	NM_007534	Bcl2a1b	B cell leukemia/lymphoma 2 related protein A1b	protein_coding	NP_031560.2	1278326	.	16.8382	13.8846	36.5985	27.5659	-1.22812	3.63928	0.172722	0.265789	3.87826	3.60398	3.87826	3.60398	994	790
12047	NM_007536	Bcl2a1d	B cell leukemia/lymphoma 2 related protein A1d	protein_coding	NP_031562.1	1278325	.	2.67953	3.29095	5.82406	6.53371	1.2168	1.35017	0.28522	0.404671	1.7115	1.91403	1.7115	1.91403	165	196
12048	NM_001289716,NM_001289717,NM_001289739,NM_001355053,NM_009743,NR_149254,XM_006498611,XM_006498612,XM_011239260,XM_030246899,XR_374396	Bcl2l1	BCL2-like 1	protein_coding	NP_001276645.1;NP_001276646.1;NP_001276668.1;NP_001341982.1;NP_033873.3;XP_006498674.1;XP_006498675.1;XP_011237562.1;XP_030102759.1	88139	.	11.8383	31.3429	25.7311	62.2268	2.61433	6.00202	4.39911e-11	3.51599e-10	5.1878	6.54964	5.1878	6.54964	2571	6561
12050	NM_007537,XM_006518457,XM_006518458,XM_030247612	Bcl2l2	BCL2-like 2	protein_coding	NP_031563.1;XP_006518520.1;XP_006518521.1;XP_030103472.1	108052	.	6.68838	6.84735	14.5375	13.5944	-1.06727	4.6461	0.65737	0.780807	4.7455	4.65518	4.7455	4.65518	1873	1713
12051	NM_033601,XM_006539487	Bcl3	B cell leukemia/lymphoma 3	protein_coding	NP_291079.2;XP_006539550.1	88140	.	12.0216	7.40355	26.1294	14.6987	-1.64739	4.23997	0.000727816	0.00209167	4.61358	3.93099	4.61358	3.93099	1703	1009
12053	NM_001348026,NM_009744,XM_030248940,XM_030248941	Bcl6	B cell leukemia/lymphoma 6	protein_coding	NP_001334955.1;NP_033874.1;XP_030104800.1;XP_030104801.1	107187	.	19.1184	10.1666	41.5546	20.1843	-1.85473	5.80164	1.92449e-05	7.51012e-05	6.19853	5.32399	6.19853	5.32399	5254	2765
12054	NM_009745	Bcl7b	B cell CLL/lymphoma 7B	protein_coding	NP_033875.2	1332238	.	17.1471	16.2753	37.2699	32.3122	-1.06646	4.88312	0.659435	0.782735	4.97407	4.88429	4.97407	4.88429	2207	2020
12055	NM_001347652,NM_009746	Bcl7c	B cell CLL/lymphoma 7C	protein_coding	NP_001334581.1;NP_033876.1	1332237	.	11.4568	14.7972	24.9019	29.3777	1.25859	4.56082	0.115845	0.189216	4.45121	4.76943	4.45121	4.76943	1514	1860
12068	NM_009748,XM_006504971	Bet1	Bet1 golgi vesicular membrane trafficking protein	protein_coding	NP_033878.1;XP_006505034.1	1343104	.	13.7362	11.3816	29.8563	22.5965	-1.22495	4.30836	0.167953	0.25945	4.51001	4.23144	4.51001	4.23144	1580	1259
12070	NM_001110233,NM_001110234,NM_009750	Bex3	brain expressed X-linked 3	protein_coding	NP_001103703.1;NP_001103704.1;NP_033880.1	1338016	.	38.2921	31.0763	83.2294	61.6975	-1.24571	5.09563	0.129402	0.208204	5.28181	4.97391	5.28181	4.97391	2749	2154
12091	NM_009752,NR_108101,NR_108102	Glb1	galactosidase, beta 1	protein_coding	NP_033882.1	88151	.	60.017	41.2257	130.449	81.8476	-1.47484	7.00388	0.00652952	0.0153346	7.26619	6.71006	7.26619	6.71006	11092	7341
12121	NM_001112796,NM_009753,XM_006507014,XM_006507015,XM_006507016,XM_006507017,XM_006507018,XM_006507019,XM_006507020,XM_006507023,XM_006507024,XM_030255123,XR_003956156,XR_869604	Bicd1	BICD cargo adaptor 1	protein_coding	NP_001106267.1;NP_033883.2;XP_006507077.1;XP_006507078.1;XP_006507079.1;XP_006507080.1;XP_006507081.1;XP_006507082.1;XP_006507083.1;XP_006507086.1;XP_006507087.1;XP_030110983.1	1101760	.	0.069977	0.23156	0.152098	0.459728	3.22279	0.651949	1.918e-08	1.14685e-07	0.791407	1.74802	0.791407	1.74802	53	167
12122	NM_007544,XM_006505409,XM_006505410,XM_006505411	Bid	BH3 interacting domain death agonist	protein_coding	NP_031570.2;XP_006505472.1;XP_006505473.1;XP_006505474.1	108093	.	16.7007	48.3031	36.2997	95.8987	2.8552	6.02907	7.4078e-13	7.01345e-12	5.12363	6.61013	5.12363	6.61013	2456	6845
12124	NM_007546,XM_006520353,XM_006520354,XM_006520355,XM_006520356,XM_006520357	Bik	BCL2-interacting killer	protein_coding	NP_031572.1;XP_006520416.1;XP_006520417.1;XP_006520418.1;XP_006520419.1;XP_006520420.1	1206591	.	0.471159	0.832403	1.02409	1.65261	1.705	-0.516113	0.0443355	0.0823573	0.581463	0.885601	0.581463	0.885601	36	60
12125	NM_001284410,NM_001291016,NM_009754,NM_207680,NM_207681,XM_006498614,XM_006498615,XM_006498616,XM_006498617	Bcl2l11	BCL2-like 11 (apoptosis facilitator)	protein_coding	NP_001271339.1;NP_001277945.1;NP_033884.1;NP_997563.1;NP_997564.1;XP_006498677.1;XP_006498678.1;XP_006498679.1;XP_006498680.1	1197519	.	32.1283	10.9549	69.8321	21.7493	-2.99252	6.82656	5.81359e-14	6.12982e-13	7.41871	5.85403	7.41871	5.85403	12337	4024
12140	NM_021272	Fabp7	fatty acid binding protein 7, brain	protein_coding	NP_067247.1	101916	.	7.45866	3.13256	16.2117	6.21924	-2.40637	2.10864	1.65659e-07	8.82097e-07	2.81822	1.81326	2.81822	1.81326	439	178
12142	NM_007548,XM_006512502,XM_006512503,XM_006512504,XM_006512505,XM_011243109	Prdm1	PR domain containing 1, with ZNF domain	protein_coding	NP_031574.2;XP_006512565.1;XP_006512566.1;XP_006512567.1;XP_006512568.1;XP_011241411.1	99655	.	2.61506	0.513842	5.68394	1.02016	-4.56878	3.18257	7.86214e-21	1.42366e-19	3.98638	2.08708	3.98638	2.08708	1077	230
12144	NM_001042527,NM_007550,XM_017321956,XM_017321957,XR_001785468	Blm	Bloom syndrome, RecQ like helicase	protein_coding	NP_001035992.1;NP_031576.4;XP_017177445.1;XP_017177446.1	1328362	.	4.62647	6.4892	10.0558	12.8834	1.38788	4.75184	0.0245436	0.0494936	4.55724	5.01293	4.55724	5.01293	1635	2215
12151	NM_007552,XM_006497311,XM_006497312	Bmi1	Bmi1 polycomb ring finger oncogene	protein_coding	NP_031578.2;XP_006497374.1;XP_006497375.1	88174	.	7.19339	11.9607	15.6351	23.7463	1.65953	5.18965	0.000483673	0.00144279	4.82905	5.53955	4.82905	5.53955	1989	3222
12166	NM_009758,XM_006518469,XM_006518470,XM_017315806,XM_030247615	Bmpr1a	bone morphogenetic protein receptor, type 1A	protein_coding	NP_033888.2;XP_006518532.1;XP_006518533.1;XP_017171295.1;XP_030103475.1	1338938	.	0.758339	0.082806	1.64828	0.164399	-8.70847	1.40198	4.11581e-25	9.98725e-24	2.5079	0.619902	2.5079	0.619902	340	38
12168	NM_007561,XM_006495633	Bmpr2	bone morphogenetic protein receptor, type II (serine/threonine kinase)	protein_coding	NP_031587.1;XP_006495696.1	1095407	.	5.82748	3.31405	12.6663	6.57957	-1.77822	5.72174	6.80158e-05	0.000241499	6.09844	5.28427	6.09844	5.28427	4897	2688
12175	NM_001008238,NM_016787,XM_006510789,XM_006510791,XM_006510793	Bnip2	BCL2/adenovirus E1B interacting protein 2	protein_coding	NP_001008239.1;NP_058067.2;XP_006510852.2;XP_006510854.2;XP_006510856.2	109327	.	34.9671	29.6774	76.0025	58.9201	-1.24937	7.17384	0.118181	0.192303	7.33421	7.01524	7.33421	7.01524	11631	9087
12176	NM_009760	Bnip3	BCL2/adenovirus E1B interacting protein 3	protein_coding	NP_033890.1	109326	.	23.0642	24.3008	50.1311	48.2457	1.04053	5.46089	0.784075	0.887305	5.4641	5.52014	5.4641	5.52014	3129	3178
12177	NM_009761,XM_006518471,XM_017315807	Bnip3l	BCL2/adenovirus E1B interacting protein 3-like	protein_coding	NP_033891.1;XP_006518534.1;XP_017171296.1	1332659	.	32.1649	20.8955	69.9118	41.4849	-1.55783	6.50962	0.00197995	0.00520622	6.80673	6.17435	6.80673	6.17435	8047	5042
12180	NM_001160127,NM_009762	Smyd1	SET and MYND domain containing 1	protein_coding	NP_001153599.1;NP_033892.2	104790	.	0.073154	0.044665	0.159004	0.088676	-1.53993	-2.03536	0.316045	0.438766	0.335679	0.2259	0.335679	0.2259	19	12
12181	NM_013481	Bop1	block of proliferation 1	protein_coding	NP_038509.1	1334460	.	22.1705	84.9926	48.1885	168.74	3.7859	7.12166	1.56489e-19	2.53706e-18	5.88716	7.78978	5.88716	7.78978	4220	15595
12182	NM_009763,XM_006503706	Bst1	bone marrow stromal cell antigen 1	protein_coding	NP_033893.2;XP_006503769.1	105370	.	7.94542	2.09974	17.2697	4.16873	-3.81811	3.64235	1.19997e-17	1.69559e-16	4.37465	2.62526	4.37465	2.62526	1432	366
12183	NM_001363708,NM_001363709,NM_001363710,NM_007563,NR_156731	Bpgm	2,3-bisphosphoglycerate mutase	protein_coding	NP_001350637.1;NP_001350638.1;NP_001350639.1;NP_031589.1	1098242	.	8.2625	6.41408	17.9589	12.7342	-1.28984	3.62101	0.0900221	0.152406	3.89038	3.55106	3.89038	3.55106	1003	759
12189	NM_009764,XM_006532064,XM_006532068,XM_017314233,XM_030245495	Brca1	breast cancer 1, early onset	protein_coding	NP_033894.3;XP_006532127.1;XP_006532131.1;XP_017169722.1;XP_030101355.1	104537	.	9.53892	7.40253	20.7332	14.6966	-1.22226	5.83534	0.162264	0.251834	5.99495	5.71041	5.99495	5.71041	4553	3636
12190	NM_001081001,NM_009765,XM_006504906,XM_006504907,XM_011241019,XR_001784600,XR_377265	Brca2	breast cancer 2, early onset	protein_coding	NP_001074470.1;NP_033895.2;XP_006504969.1;XP_006504970.1;XP_011239321.1	109337	.	1.67461	1.02509	3.63984	2.03517	-1.61937	3.95891	0.00121287	0.00334293	4.33577	3.68385	4.33577	3.68385	1392	839
12192	NM_007564	Zfp36l1	zinc finger protein 36, C3H type-like 1	protein_coding	NP_031590.1	107946	.	35.4891	14.1334	77.1371	28.0599	-2.54196	6.29657	1.39575e-10	1.06081e-09	6.83017	5.50362	6.83017	5.50362	8180	3141
12193	NM_001001806	Zfp36l2	zinc finger protein 36, C3H type-like 2	protein_coding	NP_001001806.1	107945	.	82.7632	48.0533	179.889	95.4028	-1.7438	7.93833	9.99464e-05	0.000342449	8.28885	7.49003	8.28885	7.49003	22610	12656
12211	NM_007566,XM_006523518,XM_006523519,XM_006523520,XM_006523521,XM_006523522,XM_006523523,XM_006523524,XM_006523526,XM_006523527,XM_006523528,XM_011246257,XM_030249453,XM_030249454,XM_030249455,XM_030249456,XM_030249457,XM_030249458,XR_003952078,XR_003952080,XR_385268	Birc6	baculoviral IAP repeat-containing 6	protein_coding	NP_031592.3;XP_006523581.1;XP_006523582.1;XP_006523583.1;XP_006523584.1;XP_006523585.1;XP_006523586.1;XP_006523587.1;XP_006523589.1;XP_006523590.1;XP_006523591.1;XP_011244559.1;XP_030105313.1;XP_030105314.1;XP_030105315.1;XP_030105316.1;XP_030105317.1;XP_030105318.1	1276108	.	12.3578	11.4332	26.8602	22.6989	-1.09122	7.63131	0.539376	0.670668	7.69966	7.57435	7.69966	7.57435	15005	13422
12212	NM_009767,XM_006527760	Chic1	cysteine-rich hydrophobic domain 1	protein_coding	NP_033897.1;XP_006527823.1	1344694	.	0.006998	0.010061	0.01521	0.019974	1.52027	-3.35506	0.759851	0.865851	0.0774506	0.117367	0.0774506	0.117367	4	6
12215	NM_001077184,NM_009768	Bsg	basigin	protein_coding	NP_001070652.1;NP_033898.1	88208	.	225.317	211.579	489.735	420.059	-1.07905	8.34421	0.592126	0.722794	8.4022	8.29278	8.4022	8.29278	24464	22130
12217	NM_007567,XM_006511634	Bsn	bassoon	protein_coding	NP_031593.2;XP_006511697.1	1277955	.	0.706206	1.5655	1.53497	3.10807	2.18556	4.35259	1.35083e-07	7.27296e-07	3.78754	4.85782	3.78754	4.85782	929	1982
12226	NM_007569	Btg1	B cell translocation gene 1, anti-proliferative	protein_coding	NP_031595.1	88215	.	57.1335	23.0589	124.182	45.7801	-2.50836	7.73608	1.96491e-10	1.47373e-09	8.25656	6.9369	8.25656	6.9369	22108	8603
12227	NM_007570	Btg2	B cell translocation gene 2, anti-proliferative	protein_coding	NP_031596.1	108384	.	13.7935	3.92516	29.9807	7.79283	-3.55451	4.86032	2.3693e-17	3.28103e-16	5.53274	3.78044	5.53274	3.78044	3285	902
12228	NM_001297747,NM_009770	Btg3	B cell translocation gene 3	protein_coding	NP_001284676.1;NP_033900.1	109532	.	3.09055	0.451089	6.71744	0.895571	-6.69603	1.40282	4.16187e-21	7.7113e-20	2.47249	0.746766	2.47249	0.746766	330	48
12229	NM_013482,XM_006528483,XM_006528484,XM_006528485	Btk	Bruton agammaglobulinemia tyrosine kinase	protein_coding	NP_038510.2;XP_006528546.1;XP_006528547.1;XP_006528548.1	88216	.	37.7777	39.3414	82.1115	78.1066	1.02739	6.69463	0.850401	0.941657	6.68867	6.72728	6.68867	6.72728	7409	7430
12234	NM_001037758,NM_001286465,NM_001286466,NM_001360120,NM_001360122,NM_001360124,NM_001360126,NM_001360127,NM_009771,XM_006526612,XM_006526613,XM_006526614,XM_006526615,XM_011247119,XM_011247120,XM_011247121,XM_011247123,XM_011247127,XM_030250711,XM_030250712,XM_030250713,XM_030250714,XM_030250715,XM_030250716,XM_030250718,XM_030250719,XM_030250720,XM_030250721,XM_030250722	Btrc	beta-transducin repeat containing protein	protein_coding	NP_001032847.2;NP_001273394.1;NP_001273395.1;NP_001347049.1;NP_001347051.1;NP_001347053.1;NP_001347055.1;NP_001347056.1;NP_033901.1;XP_006526675.1;XP_006526676.1;XP_006526677.2;XP_006526678.1;XP_011245421.1;XP_011245422.1;XP_011245423.1;XP_011245425.1;XP_011245429.1;XP_030106571.1;XP_030106572.1;XP_030106573.1;XP_030106574.1;XP_030106575.1;XP_030106576.1;XP_030106578.1;XP_030106579.1;XP_030106580…	1338871	.	2.93881	2.04222	6.38763	4.05452	-1.45599	4.06614	0.0112279	0.0248466	4.38039	3.86958	4.38039	3.86958	1438	964
12235	NM_001113179,NM_009772,XM_006498620	Bub1	BUB1, mitotic checkpoint serine/threonine kinase	protein_coding	NP_001106650.1;NP_033902.2;XP_006498683.1	1100510	.	15.7898	20.397	34.3197	40.4953	1.27605	6.37452	0.0883895	0.150136	6.20717	6.55463	6.20717	6.55463	5286	6584
12236	NM_009773,XM_006498622	Bub1b	BUB1B, mitotic checkpoint serine/threonine kinase	protein_coding	NP_033903.2;XP_006498685.1	1333889	.	50.8253	59.7752	110.471	118.675	1.1592	7.74812	0.298788	0.418965	7.64466	7.85681	7.64466	7.85681	14441	16340
12237	NM_001317350,NM_009774,XM_006507271	Bub3	BUB3 mitotic checkpoint protein	protein_coding	NP_001304279.1;NP_033904.2;XP_006507334.1	1343463	.	69.932	76.0903	152	151.066	1.0734	7.32366	0.618906	0.748439	7.28072	7.38227	7.28072	7.38227	11205	11740
12238	NM_147778	Commd3	COMM domain containing 3	protein_coding	NP_680087.1	88218	.	63.0803	53.5857	137.108	106.386	-1.19183	5.83397	0.22174	0.328759	5.97738	5.72859	5.97738	5.72859	4497	3683
12257	NM_009775	Tspo	translocator protein	protein_coding	NP_033905.3	88222	.	156.8	92.6627	340.81	183.968	-1.71308	6.82297	0.000173398	0.000564994	7.16932	6.39985	7.16932	6.39985	10367	5907
12259	NM_007572	C1qa	complement component 1, q subcomponent, alpha polypeptide	protein_coding	NP_031598.2	88223	.	231.326	108.754	502.797	215.915	-2.15335	7.60877	9.65813e-08	5.3148e-07	8.06366	6.96327	8.06366	6.96327	19332	8763
12260	NM_009777	C1qb	complement component 1, q subcomponent, beta polypeptide	protein_coding	NP_033907.1	88224	.	791.459	351.875	1720.27	698.595	-2.27725	9.38713	1.0228e-08	6.33416e-08	9.86342	8.67811	9.86342	8.67811	67487	28927
12261	NM_007573	C1qbp	complement component 1, q subcomponent binding protein	protein_coding	NP_031599.2	1194505	.	56.9086	285.762	123.693	567.339	4.95929	7.7171	6.37403e-27	1.71475e-25	6.16205	8.45604	6.16205	8.45604	5121	24790
12262	NM_007574,XM_017319927	C1qc	complement component 1, q subcomponent, C chain	protein_coding	NP_031600.2;XP_017175416.1	88225	.	630.868	222.261	1371.22	441.266	-2.87752	8.90607	3.09951e-13	3.04099e-12	9.47769	7.95666	9.47769	7.95666	51637	17516
12265	NM_001243760,NM_001243761,NM_001302618,NM_001302619,NM_007575,XM_006521724,XM_006521726,XM_011245810,XM_030248943,XR_001781783	Ciita	class II transactivator	protein_coding	NP_001230689.1;NP_001230690.1;NP_001289547.1;NP_001289548.1;NP_031601.1;XP_006521787.1;XP_006521789.1;XP_011244112.1;XP_030104803.1	108445	.	0.711256	0.743215	1.54594	1.47554	1.38306	2.55895	0.0420101	0.0788178	2.56616	2.96505	2.56616	2.96505	357	482
12266	NM_009778,XM_011246258	C3	complement component 3	protein_coding	NP_033908.2;XP_011244560.1	88227	.	11.5477	16.4109	25.0994	32.5815	1.39701	6.23075	0.0196572	0.0405733	5.99183	6.46773	5.99183	6.46773	4543	6195
12267	NM_009779	C3ar1	complement component 3a receptor 1	protein_coding	NP_033909.1	1097680	.	295.083	89.194	641.376	177.082	-3.34945	9.77669	1.13365e-16	1.49341e-15	10.4008	8.65938	10.4008	8.65938	97979	28553
12268	NM_009780,XM_006523531,XM_006523532,XM_030249459	C4b	complement component 4B (Chido blood group)	protein_coding	NP_033910.2;XP_006523594.1;XP_006523595.1;XP_030105319.1	88228	.	0.087165	0.101874	0.189457	0.202255	1.10502	-0.787503	0.849198	0.94052	0.607808	0.659146	0.607808	0.659146	38	41
12273	NM_001173550,NM_007577	C5ar1	complement component 5a receptor 1	protein_coding	NP_001167021.1;NP_031603.2	88232	.	137.647	263.579	299.182	523.298	1.89194	9.07185	8.2073e-06	3.41055e-05	8.54361	9.46166	8.54361	9.46166	26991	49845
12279	NM_001368420,NM_001368421,NM_013485	C9	complement component 9	protein_coding	NP_001355349.1;NP_001355350.1;NP_038513.2	1098282	.	0.019919	0.052529	0.043294	0.104288	2.26508	-3.07406	0.282135	0.400847	0.0774506	0.172654	0.0774506	0.172654	4	9
12282	NM_021395,XM_006509959,XM_006509960,XM_006509961,XM_006509962	Hyou1	hypoxia up-regulated 1	protein_coding	NP_067370.3;XP_006510022.1;XP_006510023.1;XP_006510024.1;XP_006510025.1	108030	.	40.0881	98.8817	87.1331	196.315	2.42473	8.36033	8.04596e-10	5.66698e-09	7.59171	8.86515	7.59171	8.86515	13918	32941
12283	NM_001355046,NM_001355047,NM_133781,XM_006529091,XM_011247907,XM_030243907	Cab39	calcium binding protein 39	protein_coding	NP_001341975.1;NP_001341976.1;NP_598542.3;XP_006529154.1;XP_011246209.1;XP_030099767.1	107438	.	46.1341	35.2053	100.274	69.895	-1.333	7.37309	0.0436599	0.08149	7.57293	7.16077	7.57293	7.16077	13737	10059
12286	NM_001252059,NM_001252060,NM_001252061,NM_007578,XM_006530587,XM_006530588,XM_006530589,XM_006530590,XM_006530591,XM_006530592,XM_006530593,XM_006530594,XM_006530595,XM_006530596,XM_006530597,XM_006530598,XM_006530599,XM_006530600,XM_006530601,XM_006530602,XM_006530603,XM_006530605,XM_006530609,XM_011248285,XM_030243260,XM_030243261,XM_030243262,XR_003947221,XR_003947222,XR_003947223,XR_003947224…	Cacna1a	calcium channel, voltage-dependent, P/Q type, alpha 1A subunit	protein_coding	NP_001238988.1;NP_001238989.1;NP_001238990.1;NP_031604.3;XP_006530650.1;XP_006530651.1;XP_006530652.1;XP_006530653.1;XP_006530654.1;XP_006530655.1;XP_006530656.1;XP_006530657.1;XP_006530658.1;XP_006530659.1;XP_006530660.1;XP_006530661.1;XP_006530662.1;XP_006530663.1;XP_006530664.1;XP_006530665.1;XP_006530666.1;XP_006530668.1;XP_006530672.1;XP_011246587.1;XP_030099120.1;XP_030099121.1;XP_030099122…	109482	.	5.36045	3.33177	11.6512	6.61475	-1.62384	5.12079	0.000844571	0.00239476	5.46049	4.78134	5.46049	4.78134	3121	1876
12287	NM_001042528,NM_007579,XM_006497626,XM_006497627,XM_006497628,XM_006497629,XM_006497630,XM_006497631,XM_006497632,XM_006497633,XM_006497634,XM_006497635,XM_006497636,XM_006497637,XM_006497638,XM_006497640,XM_011239014,XM_017315140,XM_017315141,XM_017315146,XM_017315155,XM_017315156,XR_003950091,XR_374052	Cacna1b	calcium channel, voltage-dependent, N type, alpha 1B subunit	protein_coding	NP_001035993.1;NP_031605.2;XP_006497689.1;XP_006497690.1;XP_006497691.1;XP_006497692.1;XP_006497693.1;XP_006497694.1;XP_006497695.1;XP_006497696.1;XP_006497697.1;XP_006497698.1;XP_006497699.1;XP_006497700.1;XP_006497701.1;XP_006497703.1;XP_011237316.1;XP_017170629.1;XP_017170630.1;XP_017170635.1;XP_017170644.1;XP_017170645.1	88296	.	0.467019	0.096547	1.01509	0.19168	-4.44215	1.44541	5.40946e-15	6.32213e-14	2.43252	0.99189	2.43252	0.99189	319	70
12289	NM_001083616,NM_001302637,NM_028981,XM_006518475,XM_006518479,XM_006518480,XM_017315808,XM_017315809,XM_017315810,XM_017315811,XM_017315812,XM_017315813,XM_017315814,XM_017315815,XM_017315816,XM_017315817,XM_017315818,XM_017315819,XM_017315820,XM_017315821,XM_017315822,XM_017315823,XM_017315824,XM_017315825,XR_001781092	Cacna1d	calcium channel, voltage-dependent, L type, alpha 1D subunit	protein_coding	NP_001077085.1;NP_001289566.1;NP_083257.2;XP_006518538.1;XP_006518542.1;XP_006518543.1;XP_017171297.1;XP_017171298.1;XP_017171299.1;XP_017171300.1;XP_017171301.1;XP_017171302.1;XP_017171303.1;XP_017171304.1;XP_017171305.1;XP_017171306.1;XP_017171307.1;XP_017171308.1;XP_017171309.1;XP_017171310.1;XP_017171311.1;XP_017171312.1;XP_017171313.1;XP_017171314.1	88293	.	1.96465	1.17551	4.27025	2.3338	-1.67046	3.93786	0.000588562	0.00172186	4.33183	3.63875	4.33183	3.63875	1388	811
12295	NM_001159319,NM_001159320,NM_001282977,NM_001282978,NM_031173,NM_145121,XM_006532091,XM_006532092,XM_006532094,XM_017314236,XM_030245498,XM_030245499,XM_030245500	Cacnb1	calcium channel, voltage-dependent, beta 1 subunit	protein_coding	NP_001152791.1;NP_001152792.1;NP_001269906.1;NP_001269907.1;NP_112450.1;NP_660099.2;XP_006532154.1;XP_006532155.1;XP_006532157.1;XP_017169725.1;XP_030101358.1;XP_030101359.1;XP_030101360.1	102522	.	0.331705	0.621782	0.720974	1.23445	1.25046	0.445809	0.300619	0.421199	1.12814	1.31219	1.12814	1.31219	86	105
12297	NM_001044741,NM_001286226,NM_001356543,NM_007581,XM_006520360,XM_006520361,XM_006520362,XM_006520363,XM_006520364,XM_006520365,XM_006520367,XM_006520370,XM_017316415,XM_017316418,XM_017316419,XM_030248302,XM_030248303,XM_030248304,XM_030248305,XM_030248306,XM_030248307	Cacnb3	calcium channel, voltage-dependent, beta 3 subunit	protein_coding	NP_001038206.1;NP_001273155.1;NP_001343472.1;NP_031607.2;XP_006520423.1;XP_006520424.1;XP_006520425.1;XP_006520426.1;XP_006520427.1;XP_006520428.1;XP_006520430.1;XP_006520433.1;XP_017171904.1;XP_017171907.1;XP_017171908.1;XP_030104162.1;XP_030104163.1;XP_030104164.1;XP_030104165.1;XP_030104166.1;XP_030104167.1	103307	.	0.997241	0.107837	2.16755	0.214095	-7.74641	0.869842	9.10021e-20	1.50285e-18	2.06523	0.495328	2.06523	0.495328	231	29
12301	NM_009786	Cacybp	calcyclin binding protein	protein_coding	NP_033916.1	1270839	.	22.5455	73.7155	49.0035	146.351	3.22943	6.74706	1.18131e-15	1.44965e-14	5.69435	7.3663	5.69435	7.3663	3683	11610
12304	NM_001368756,NM_009787	Pdia4	protein disulfide isomerase associated 4	protein_coding	NP_001355685.1;NP_033917.2	104864	.	61.3728	100.559	133.396	199.646	1.59787	7.74841	0.0010241	0.0028577	7.37959	8.0525	7.37959	8.0525	12005	18724
12305	NM_001198831,NM_001198833,NM_007584,NM_172962,XM_006523534,XM_006523535,XM_006523536,XM_006523537,XM_006523538,XM_011246259,XM_030249460,XM_030249461,XM_030249462,XM_030249463,XM_030249464,XR_001782030	Ddr1	discoidin domain receptor family, member 1	protein_coding	NP_001185760.1;NP_001185762.1;NP_031610.1;NP_766550.1;XP_006523597.1;XP_006523598.1;XP_006523599.1;XP_006523600.1;XP_006523601.1;XP_011244561.1;XP_030105320.1;XP_030105321.1;XP_030105322.1;XP_030105323.1;XP_030105324.1	99216	.	1.42655	0.004025	3.10067	0.007992	-229.892	1.80409	3.43683e-61	4.56898e-59	2.98075	0.0401926	2.98075	0.0401926	500	2
12306	NM_007585,XM_006510796	Anxa2	annexin A2	protein_coding	NP_031611.1;XP_006510859.1	88246	.	722.973	581.321	1571.41	1154.13	-1.25931	9.89794	0.104123	0.172741	10.056	9.72373	10.056	9.72373	77135	59788
12313	NM_001313934,NM_009790	Calm1	calmodulin 1	protein_coding	NP_001300863.1;NP_033920.1	88251	.	278.222	185.542	604.726	368.367	-1.51818	9.98532	0.00332651	0.00833352	10.2564	9.65469	10.2564	9.65469	88641	56991
12314	NM_001355703,NM_007589	Calm2	calmodulin 2	protein_coding	NP_001342632.1;NP_031615.1	103250	.	362.324	221.949	787.527	440.647	-1.65291	8.55662	0.000425326	0.00128338	8.87702	8.154	8.87702	8.154	34027	20094
12315	NM_007590	Calm3	calmodulin 3	protein_coding	NP_031616.1	103249	.	146.455	108.052	318.326	214.522	-1.37228	8.2177	0.0260918	0.0521412	8.43205	7.97702	8.43205	7.97702	24977	17766
12316	NM_009791,XM_006529108,XM_017312957	Aspm	abnormal spindle microtubule assembly	protein_coding	NP_033921.3;XP_006529171.1;XP_017168446.1	1334448	.	8.59262	2.90572	18.6764	5.76888	-3.00108	5.91155	6.91083e-14	7.2389e-13	6.51185	4.9576	6.51185	4.9576	6546	2129
12317	NM_007591	Calr	calreticulin	protein_coding	NP_031617.1	88252	.	794.28	841.03	1726.4	1669.74	1.04583	10.7153	0.751821	0.860141	10.6834	10.748	10.6834	10.748	119198	121681
12321	NM_001285412,NM_007594,NM_184053	Calu	calumenin	protein_coding	NP_001272341.1;NP_031620.1;NP_908942.1	1097158	.	64.943	47.9581	141.156	95.2137	-1.37087	7.59344	0.026785	0.0533393	7.80935	7.35664	7.80935	7.35664	16196	11532
12322	NM_001286809,NM_009792,NM_177407,XM_006525541,XM_017317805	Camk2a	calcium/calmodulin-dependent protein kinase II alpha	protein_coding	NP_001273738.1;NP_033922.1;NP_803126.1;XP_006525604.1;XP_017173294.1	88256	.	0.13507	0.012111	0.293579	0.024044	-8.59726	-1.41553	9.93572e-08	5.45251e-07	0.696401	0.098457	0.696402	0.098457	45	5
12323	NM_001174053,NM_001174054,NM_007595,XM_006514464,XM_006514465,XM_006514467,XM_006514469,XM_006514470,XM_006514475,XM_006514476,XM_006514477,XM_006514479,XM_017314237,XM_017314238,XM_017314239,XM_017314240,XM_017314241,XM_030245501,XM_030245502,XM_030245503,XM_030245504,XM_030245505,XM_030245506,XM_030245507	Camk2b	calcium/calmodulin-dependent protein kinase II, beta	protein_coding	NP_001167524.1;NP_001167525.1;NP_031621.3;XP_006514527.1;XP_006514528.1;XP_006514530.1;XP_006514532.1;XP_006514533.1;XP_006514538.1;XP_006514539.1;XP_006514540.1;XP_006514542.1;XP_017169726.1;XP_017169727.1;XP_017169728.1;XP_017169729.1;XP_017169730.1;XP_030101361.1;XP_030101362.1;XP_030101363.1;XP_030101364.1;XP_030101365.1;XP_030101366.1;XP_030101367.1	88257	.	0.510022	0.057338	1.10855	0.113836	-7.8152	0.425916	3.22893e-17	4.43297e-16	1.73559	0.374774	1.73559	0.374774	169	21
12325	NM_001039138,NM_001039139,NM_001360186,NM_178597,XM_006518488,XM_006518489,XM_006518490,XM_006518491,XM_006518492,XM_006518493,XM_006518494,XM_006518495,XM_006518496,XM_006518497,XM_006518500,XM_017315826,XM_017315827,XM_030247617,XM_030247618,XM_030247619,XM_030247620,XM_030247621,XM_030247622,XM_030247623,XM_030247624,XM_030247625,XM_030247626,XM_030247627,XM_030247628,XM_030247629,XM_030247630…	Camk2g	calcium/calmodulin-dependent protein kinase II gamma	protein_coding	NP_001034227.1;NP_001034228.1;NP_001347115.1;NP_848712.2;XP_006518551.1;XP_006518552.1;XP_006518553.1;XP_006518554.1;XP_006518555.1;XP_006518556.1;XP_006518557.1;XP_006518558.1;XP_006518559.1;XP_006518560.1;XP_006518563.1;XP_017171315.1;XP_017171316.1;XP_030103477.1;XP_030103478.1;XP_030103479.1;XP_030103480.1;XP_030103481.1;XP_030103482.1;XP_030103483.1;XP_030103484.1;XP_030103485.1;XP_030103486…	88259	.	8.83082	9.10662	19.1942	18.0798	1.01875	5.12188	0.899853	0.981389	5.14852	5.17457	5.14852	5.17457	2500	2486
12328	NM_007596	Caml	calcium modulating ligand	protein_coding	NP_031622.2	104728	.	18.1841	14.0328	39.5239	27.86	-1.31131	4.56675	0.063881	0.113472	4.80007	4.42506	4.80007	4.42506	1948	1450
12330	NM_001110499,NM_001110500,NM_007597	Canx	calnexin	protein_coding	NP_001103969.1;NP_001103970.1;NP_031623.1	88261	.	120.479	151.805	261.866	301.386	1.24483	9.26971	0.122786	0.198864	9.10566	9.42109	9.10566	9.42109	39883	48461
12331	NM_001301067,NM_001358035,NM_001358036,NM_007598	Cap1	CAP, adenylate cyclase-associated protein 1 (yeast)	protein_coding	NP_001287996.1;NP_001344964.1;NP_001344965.1;NP_031624.2	88262	.	445.974	307.481	969.344	610.459	-1.46806	10.1164	0.00690341	0.0161103	10.368	9.81463	10.368	9.81463	95777	63681
12332	NM_001042534,NM_001271395,NM_001271415,NM_007599,XM_017321370,XM_030255128	Capg	capping protein (actin filament), gelsolin-like	protein_coding	NP_001035999.1;NP_001258324.1;NP_001258344.1;NP_031625.2;XP_017176859.1;XP_030110988.1	1098259	.	691.152	610.909	1502.25	1212.87	-1.15713	10.0351	0.303275	0.424473	10.1378	9.92744	10.1378	9.92744	81638	68866
12333	NM_001110504,NM_007600	Capn1	calpain 1	protein_coding	NP_001103974.1;NP_031626.1	88263	.	29.248	15.9162	63.5717	31.5992	-1.8599	6.21295	1.66202e-05	6.55159e-05	6.60654	5.72397	6.60654	5.72397	6995	3671
12334	NM_009794	Capn2	calpain 2	protein_coding	NP_033924.2	88264	.	129.553	65.4531	281.589	129.947	-2.00392	8.42263	1.23007e-06	5.84725e-06	8.84164	7.84196	8.84164	7.84196	33201	16172
12335	NM_001109761,NM_001177799,NM_007601	Capn3	calpain 3	protein_coding	NP_001103231.1;NP_001171270.1;NP_031627.2	107437	.	0.101792	0.025451	0.221249	0.050529	-3.44297	-1.99722	0.00418133	0.0102229	0.427283	0.136032	0.427283	0.136032	25	7
12336	NM_009795,XM_006539488,XM_011250419,XM_011250420	Capns1	calpain, small subunit 1	protein_coding	NP_033925.2;XP_006539551.1;XP_011248721.1;XP_011248722.1	88266	.	308.58	152.948	670.71	303.656	-1.93276	8.50041	4.15598e-06	1.81198e-05	8.90172	7.95386	8.90172	7.95386	34616	17482
12337	NM_001301250,NM_007602,XM_006507275,XM_030242033,XM_030242034,XM_030242035,XM_030242036,XM_030242037,XM_030242038	Capn5	calpain 5	protein_coding	NP_001288179.1;NP_031628.1;XP_006507338.1;XP_030097893.1;XP_030097894.1;XP_030097895.1;XP_030097896.1;XP_030097897.1;XP_030097898.1	1100859	.	17.2316	13.3442	37.4535	26.4929	-1.31483	6.18616	0.0560863	0.101403	6.38692	5.99745	6.38692	5.99745	5997	4452
12339	NM_001360187,NM_009796,XM_006518502,XM_030247631,XR_001781094,XR_003950823	Capn7	calpain 7	protein_coding	NP_001347116.1;NP_033926.1;XP_006518565.1;XP_030103491.1	1338030	.	12.5878	10.12	27.3601	20.0918	-1.27233	5.47574	0.0947953	0.159337	5.66682	5.32704	5.66682	5.32704	3612	2771
12340	NM_001355044,NM_009797	Capza1	capping protein (actin filament) muscle Z-line, alpha 1	protein_coding	NP_001341973.1;NP_033927.2	106227	.	81.3701	76.9716	176.861	152.816	-1.07048	8.05891	0.631733	0.755871	8.11227	8.01439	8.11227	8.01439	19997	18234
12343	NM_007604	Capza2	capping protein (actin filament) muscle Z-line, alpha 2	protein_coding	NP_031630.1	106222	.	120.337	125.646	261.558	249.453	1.03129	8.35191	0.828334	0.924279	8.33387	8.37818	8.33387	8.37818	23329	23484
12345	NM_001037761,NM_001271405,NM_009798,XM_006538504	Capzb	capping protein (actin filament) muscle Z-line, beta	protein_coding	NP_001032850.1;NP_001258334.1;NP_033928.1;XP_006538567.1	104652	.	263.57	214.268	572.88	425.397	-1.24781	8.74566	0.118954	0.193421	8.89948	8.58082	8.89948	8.58082	34562	27036
12348	NM_001368349,NM_009800,XM_006540588,XM_006540589	Car11	carbonic anhydrase 11	protein_coding	NP_001355278.1;NP_033930.1;XP_006540651.1;XP_006540652.1	1336193	.	0.036933	0.024685	0.080276	0.049008	-1.29539	-2.99373	0.797512	0.89875	0.150954	0.117367	0.150954	0.117367	8	6
12354	NM_001301164,NM_001301165,NM_053070,XM_006530617,XM_006530618,XM_017312542,XM_030243263,XM_030243264	Car7	carbonic anhydrase 7	protein_coding	NP_001288093.1;NP_001288094.1;NP_444300.1;XP_006530680.1;XP_006530681.1;XP_017168031.1;XP_030099123.1;XP_030099124.1	103100	.	0.353375	0.099807	0.768074	0.198153	-3.55797	-0.959647	4.42859e-05	0.000162375	0.814212	0.277251	0.814212	0.277251	55	15
12359	NM_009804	Cat	catalase	protein_coding	NP_033934.2	88271	.	149.399	66.0255	324.725	131.084	-2.29089	8.18756	8.44421e-09	5.27243e-08	8.6684	7.47705	8.6684	7.47705	29436	12542
12361	NM_001284503,NM_001284504,NM_001284505,NM_009806,XM_006527560,XM_006527561,XM_011247431,XM_011247432,XM_011247433,XM_011247434,XM_011247435,XM_011247436,XM_011247437,XM_011247438,XM_011247439,XM_011247440,XM_011247441,XM_017318366,XM_017318367,XM_017318368,XM_017318369,XM_017318370,XM_017318371	Cask	calcium/calmodulin-dependent serine protein kinase (MAGUK family)	protein_coding	NP_001271432.1;NP_001271433.1;NP_001271434.1;NP_033936.2;XP_006527623.1;XP_006527624.1;XP_011245733.1;XP_011245734.1;XP_011245735.1;XP_011245736.1;XP_011245737.1;XP_011245738.1;XP_011245739.1;XP_011245740.1;XP_011245741.1;XP_011245742.1;XP_011245743.1;XP_017173855.1;XP_017173856.1;XP_017173857.1;XP_017173858.1;XP_017173859.1;XP_017173860.1	1309489	.	2.93726	2.46875	6.38426	4.90133	-1.19798	4.5848	0.21675	0.322376	4.76172	4.51159	4.76172	4.51159	1895	1544
12362	NM_009807	Casp1	caspase 1	protein_coding	NP_033937.2	96544	.	45.3439	46.5452	98.5568	92.4086	1.01385	6.20156	0.924378	1	6.21067	6.23025	6.21067	6.23025	5299	5244
12363	NM_007609,XM_006509837,XM_006509838,XM_006509839	Casp4	caspase 4, apoptosis-related cysteine peptidase	protein_coding	NP_031635.2;XP_006509900.1;XP_006509901.1;XP_006509902.1	107700	.	8.83786	11.2769	19.2095	22.3887	1.25247	3.90961	0.13033	0.209444	3.83988	4.14423	3.83988	4.14423	966	1181
12366	NM_007610,XR_003956158,XR_377417,XR_377418	Casp2	caspase 2	protein_coding	NP_031636.1	97295	.	20.981	13.6986	45.6031	27.1966	-1.55658	6.02109	0.00208514	0.00545047	6.32276	5.69436	6.32276	5.69436	5733	3595
12367	NM_001284409,NM_009810,XM_017312543,XM_030243266	Casp3	caspase 3	protein_coding	NP_001271338.1;NP_033940.1;XP_017168032.1;XP_030099126.1	107739	.	20.4834	13.1838	44.5214	26.1745	-1.57463	5.53996	0.00166837	0.00446345	5.85488	5.21409	5.85488	5.21409	4125	2557
12368	NM_009811	Casp6	caspase 6	protein_coding	NP_033941.3	1312921	.	13.1205	5.27196	28.5179	10.4667	-2.51566	3.85122	1.19562e-09	8.26417e-09	4.43383	3.20051	4.43383	3.20051	1495	580
12369	NM_007611,XM_006526616	Casp7	caspase 7	protein_coding	NP_031637.1;XP_006526679.2	109383	.	12.4863	8.60737	27.1394	17.0887	-1.468	4.71589	0.00853963	0.0194535	5.01032	4.47723	5.01032	4.47723	2265	1506
12370	NM_001080126,NM_001277926,NM_009812,XM_006495634	Casp8	caspase 8	protein_coding	NP_001073595.1;NP_001264855.1;NP_033942.1;XP_006495697.1	1261423	.	32.6283	26.186	70.919	51.9884	-1.26752	6.22502	0.09782	0.163714	6.40252	6.06506	6.40252	6.06506	6063	4669
12371	NM_001277932,NM_001355176,NM_015733	Casp9	caspase 9	protein_coding	NP_001264861.1;NP_001342105.1;NP_056548.2	1277950	.	17.7404	11.9805	38.5595	23.7856	-1.49822	5.94049	0.00492378	0.01186	6.22164	5.64797	6.22164	5.64797	5340	3479
12380	NM_001301153,NM_001301155,NM_001301156,NM_001301157,NM_001301158,NM_001301160,NM_001301181,NM_009817,XM_006517056,XM_006517059,XM_011244466,XM_011244467,XM_011244469,XM_017315374	Cast	calpastatin	protein_coding	NP_001288082.1;NP_001288084.1;NP_001288085.1;NP_001288086.1;NP_001288087.1;NP_001288089.1;NP_001288110.1;NP_033947.1;XP_006517119.1;XP_006517122.1;XP_011242768.1;XP_011242769.1;XP_011242771.1;XP_017170863.1	1098236	.	26.0443	10.6282	56.6083	21.1007	-2.50552	6.6267	2.42081e-10	1.80211e-09	7.15194	5.842	7.15194	5.842	10242	3990
12385	NM_009818,XM_006525548,XM_030250299	Ctnna1	catenin (cadherin associated protein), alpha 1	protein_coding	NP_033948.1;XP_006525611.1;XP_030106159.1	88274	.	66.9559	39.1268	145.531	77.6805	-1.73166	7.68652	0.000122886	0.000413152	8.03421	7.24607	8.03421	7.24607	18940	10676
12387	NM_001165902,NM_007614	Ctnnb1	catenin (cadherin associated protein), beta 1	protein_coding	NP_001159374.1;NP_031640.1	88276	.	119.218	170.448	259.125	338.4	1.41212	9.1158	0.0151857	0.0324004	8.84856	9.34552	8.84856	9.34552	33361	45984
12388	NM_001085448,NM_001085449,NM_001085450,NM_001085453,NM_001355064,NM_001355065,NM_001355066,NM_001355067,NM_007615,XM_006498625,XM_006498626,XM_006498628,XM_006498630,XM_006498631,XM_006498632,XM_006498633,XM_006498634,XM_006498636,XM_006498638,XM_006498639,XM_017315179,XM_017315208,XM_030247016,XM_030247019	Ctnnd1	catenin (cadherin associated protein), delta 1	protein_coding	NP_001078917.1;NP_001078918.1;NP_001078919.1;NP_001078922.1;NP_001341993.1;NP_001341994.1;NP_001341995.1;NP_001341996.1;NP_031641.2;XP_006498688.1;XP_006498689.1;XP_006498691.1;XP_006498693.1;XP_006498694.1;XP_006498695.1;XP_006498696.1;XP_006498697.1;XP_006498699.1;XP_006498701.1;XP_006498702.1;XP_017170668.1;XP_017170697.1;XP_030102876.1;XP_030102879.1	105100	.	45.7376	44.976	99.4126	89.2932	-1.07542	8.21605	0.608701	0.73873	8.27208	8.16753	8.27208	8.16753	22348	20284
12389	NM_001243064,NM_007616,XM_006504974,XM_006504975,XM_006504976	Cav1	caveolin 1, caveolae protein	protein_coding	NP_001229993.1;NP_031642.1;XP_006505037.1;XP_006505038.1;XP_006505039.1	102709	.	3.02027	6.92468	6.56467	13.7479	2.25081	3.72306	9.09509e-08	5.02055e-07	3.18703	4.2668	3.18703	4.2668	588	1292
12390	NM_001277756,NM_016900	Cav2	caveolin 2	protein_coding	NP_001264685.1;NP_058596.1	107571	.	31.5037	19.7303	68.4746	39.1717	-1.61142	6.21856	0.000896048	0.00252556	6.53713	5.85825	6.53713	5.85825	6663	4036
12393	NM_001145920,NM_001146038,NM_001271627,NM_001271630,NM_001271631,NM_009820,NR_073392,NR_073425	Runx2	runt related transcription factor 2	protein_coding	NP_001139392.1;NP_001139510.1;NP_001258556.1;NP_001258559.1;NP_001258560.1;NP_033950.2	99829	.	2.42332	1.61553	5.26717	3.20739	-1.46149	3.7194	0.011385	0.0251454	4.0538	3.54584	4.0538	3.54584	1132	756
12394	NM_001111021,NM_001111022,NM_001111023,NM_009821	Runx1	runt related transcription factor 1	protein_coding	NP_001104491.1;NP_001104492.1;NP_001104493.1;NP_033951.2	99852	.	13.3753	7.50432	29.0719	14.8987	-1.71853	6.18394	0.000167525	0.000548097	6.53734	5.76726	6.53734	5.76726	6664	3785
12396	NM_001285446,NM_009823,NM_172860,XM_006498640,XM_006498641,XM_006498642,XM_011239268,XM_030247023	Cbfa2t2	CBFA2/RUNX1 translocation partner 2	protein_coding	NP_001272375.1;NP_033953.1;NP_766448.1;XP_006498703.1;XP_006498704.1;XP_006498705.1;XP_011237570.1;XP_030102883.1	1333833	.	5.13154	4.96562	11.1536	9.8585	-1.04428	5.03066	0.766725	0.872686	5.10295	5.04229	5.10295	5.04229	2420	2262
12397	gene-Cbfa2t2-ps1	Cbfa2t2-ps1	CBFA2/RUNX1 translocation partner 2, pseudogene 1	pseudogene	.	1333788	.	0.090634	0.008129	0.196997	0.01614	-5.32278	-3.70535	0.131529	0.210819	0.11467	0.0202363	0.11467	0.0202363	6	1
12399	NM_001369050,NM_019732,XM_006538506	Runx3	runt related transcription factor 3	protein_coding	NP_001355979.1;NP_062706.2;XP_006538569.1	102672	.	1.23098	3.29122	2.67559	6.53423	2.59213	3.15273	1.09304e-09	7.5748e-09	2.56951	3.78636	2.56951	3.78636	358	906
12400	NM_001161456,NM_001161457,NM_001161458,NM_022309	Cbfb	core binding factor beta	protein_coding	NP_001154928.1;NP_001154929.1;NP_001154930.1;NP_071704.3	99851	.	60.3099	65.075	131.086	129.197	1.06553	7.58716	0.655511	0.778889	7.54817	7.63927	7.54817	7.63927	13502	14043
12402	NM_007619,XM_006509963,XM_017313115,XM_030244033	Cbl	Casitas B-lineage lymphoma	protein_coding	NP_031645.2;XP_006510026.1;XP_017168604.1;XP_030099893.1	88279	.	19.3282	19.8418	42.0107	39.3929	1.03654	7.77039	0.80088	0.901705	7.7508	7.80234	7.7508	7.80234	15549	15732
12408	NM_007620	Cbr1	carbonyl reductase 1	protein_coding	NP_031646.2	88284	.	22.5547	0.657821	49.0236	1.30601	-34.6192	3.74347	2.51181e-74	4.94703e-72	4.75363	0.806245	4.75363	0.806245	1884	53
12409	NM_007621,XM_006532096	Cbr2	carbonyl reductase 2	protein_coding	NP_031647.1;XP_006532159.1	107200	.	10.3297	5.29484	22.4521	10.5121	-1.97867	3.08167	1.13217e-05	4.60753e-05	3.60994	2.73646	3.60994	2.73646	813	401
12411	NM_001271353,NM_144855,NM_178224,XM_006523549,XM_006523550,XM_006523551	Cbs	cystathionine beta-synthase	protein_coding	NP_001258282.1;NP_659104.1;NP_835742.1;XP_006523612.1;XP_006523613.1;XP_006523614.1	88285	.	0.016759	0.078559	0.036427	0.155968	4.00297	-2.5748	0.0161862	0.0341875	0.0774506	0.29397	0.0774506	0.29397	4	16
12412	NM_001362560,NM_001362561,NM_001362563,NM_001362564,NM_007622,NR_155761,XM_006532102,XM_017314242,XR_003949267,XR_003949268,XR_003949269	Cbx1	chromobox 1	protein_coding	NP_001349489.1;NP_001349490.1;NP_001349492.1;NP_001349493.1;NP_031648.1;XP_006532165.1;XP_017169731.1	105369	.	25.0781	26.4767	54.5084	52.5655	-1.00053	5.81953	0.998416	1	5.84453	5.84377	5.84453	5.84377	4095	3995
12416	NM_007623,XM_006532103,XM_006532104,XM_006532105	Cbx2	chromobox 2	protein_coding	NP_031649.2;XP_006532166.1;XP_006532167.1;XP_006532168.1	88289	.	2.58899	0.719698	5.62727	1.42885	-2.67916	2.86407	6.86448e-10	4.85843e-09	3.53127	2.30481	3.53127	2.30481	766	279
12417	NM_001355002,NM_007624,XM_017321374	Cbx3	chromobox 3	protein_coding	NP_001341931.1;NP_031650.3;XP_017176863.1	108515	.	42.2876	52.7279	91.9138	104.684	1.23077	6.49668	0.146268	0.230712	6.35641	6.65268	6.35641	6.65268	5870	7052
12418	NM_007625	Cbx4	chromobox 4	protein_coding	NP_031651.2	1195985	.	3.09746	2.81017	6.73246	5.57917	-1.11604	4.02578	0.460495	0.592352	4.18207	4.03286	4.18207	4.03286	1244	1088
12419	NM_001076789,NM_001110216,NM_001358950,NM_007626,XM_006520372,XM_006520374,XM_006520375,XM_006520376,XM_006520377,XM_030248308	Cbx5	chromobox 5	protein_coding	NP_001070257.1;NP_001103686.1;NP_001345879.1;NP_031652.1;XP_006520435.1;XP_006520437.1;XP_006520438.1;XP_006520439.1;XP_006520440.1;XP_030104168.1	109372	.	21.5915	18.3433	46.9301	36.418	-1.19014	7.54495	0.221152	0.328007	7.67194	7.42215	7.67194	7.42215	14718	12071
12421	NM_009826,XM_006495443,XM_011238338,XM_011238339,XM_011238340,XM_011238341	Rb1cc1	RB1-inducible coiled-coil 1	protein_coding	NP_033956.2;XP_006495506.1;XP_011236640.1;XP_011236641.1;XP_011236642.1;XP_011236643.1	1341850	.	6.18753	2.49089	13.4489	4.9453	-2.41637	4.96706	2.00491e-09	1.34898e-08	5.49838	4.26998	5.49838	4.26998	3206	1295
12427	NM_001305221,NM_007628,XM_006500949,XM_006500950,XM_006500951,XM_006500952,XM_006500954,XM_030252399,XM_030252400,XM_030252401,XM_030252402,XR_003954275	Ccna1	cyclin A1	protein_coding	NP_001292150.1;NP_031654.2;XP_006501012.1;XP_006501013.1;XP_006501014.1;XP_006501015.1;XP_006501017.1;XP_030108259.1;XP_030108260.1;XP_030108261.1;XP_030108262.1	108042	.	0.075683	0.062385	0.1645	0.123856	-1.24555	-1.67218	0.570099	0.701056	0.39739	0.326837	0.39739	0.326837	23	18
12428	NM_009828	Ccna2	cyclin A2	protein_coding	NP_033958.2	108069	.	78.4778	66.1124	170.575	131.256	-1.2018	8.01393	0.195876	0.295239	8.14539	7.88122	8.14539	7.88122	20463	16620
12442	NM_007630	Ccnb2	cyclin B2	protein_coding	NP_031656.2	88311	.	71.9699	36.3741	156.43	72.2155	-2.00315	6.46863	1.44191e-06	6.74566e-06	6.89612	5.90593	6.89612	5.90593	8566	4174
12443	NM_007631,XM_011241977	Ccnd1	cyclin D1	protein_coding	NP_031657.1;XP_011240279.1	88313	.	44.7959	138.274	97.3658	274.523	3.05048	8.52195	1.70683e-14	1.9028e-13	7.51168	9.1154	7.51168	9.1154	13163	39194
12444	NM_009829,XM_006505459,XM_006505460	Ccnd2	cyclin D2	protein_coding	NP_033959.1;XP_006505522.1;XP_006505523.1	88314	.	3.48231	0.218086	7.56894	0.432978	-16.3347	3.53016	2.26516e-54	2.23062e-52	4.50564	1.21897	4.50564	1.21897	1575	94
12445	NM_001081635,NM_001081636,NM_007632,XM_006523552,XM_006523553,XM_011246262	Ccnd3	cyclin D3	protein_coding	NP_001075104.1;NP_001075105.1;NP_031658.1;XP_006523615.1;XP_006523616.1;XP_011244564.1	88315	.	21.3761	51.0088	46.4619	101.27	2.34539	6.23689	4.16922e-09	2.71144e-08	5.52584	6.73763	5.52584	6.73763	3269	7484
12447	NM_007633	Ccne1	cyclin E1	protein_coding	NP_031659.2	88316	.	20.8337	25.4347	45.2828	50.497	1.20575	5.58188	0.193764	0.293081	5.47263	5.73702	5.47263	5.73702	3148	3705
12448	NM_001037134,NM_001282943,NM_009830,XM_006537573,XM_006537574,XM_006537575,XM_011249913	Ccne2	cyclin E2	protein_coding	NP_001032211.1;NP_001269872.1;NP_033960.1;XP_006537636.1;XP_006537637.1;XP_006537638.1;XP_011248215.1	1329034	.	12.8384	21.4503	27.9048	42.5864	1.65272	5.75181	0.000495476	0.00147524	5.3787	6.08981	5.3787	6.08981	2945	4751
12449	NM_007634,XM_006523554	Ccnf	cyclin F	protein_coding	NP_031660.3;XP_006523617.1	102551	.	41.1307	25.0432	89.3992	49.7195	-1.66488	6.76975	0.000374946	0.0011461	7.10127	6.37281	7.10127	6.37281	9886	5796
12450	NM_009831,XR_003949271	Ccng1	cyclin G1	protein_coding	NP_033961.1	102890	.	38.0067	30.1205	82.6092	59.7999	-1.27749	6.97481	0.0859678	0.1466	7.15054	6.80004	7.15054	6.80004	10232	7818
12452	NM_007635	Ccng2	cyclin G2	protein_coding	NP_031661.3	1095734	.	26.5013	3.89375	57.6017	7.73046	-6.88158	5.33405	2.17794e-35	9.59798e-34	6.1576	3.48889	6.1576	3.48889	5105	724
12453	NM_017367,XM_006534736,XM_030254086	Ccni	cyclin I	protein_coding	NP_059063.2;XP_006534799.1;XP_030109946.1	1341077	.	68.3618	47.8455	148.587	94.9902	-1.44585	7.43735	0.00972287	0.0218586	7.68572	7.15692	7.68572	7.15692	14860	10032
12454	NM_009832,XM_006515443,XM_006515444,XM_006515445	Ccnk	cyclin K	protein_coding	NP_033962.2;XP_006515506.1;XP_006515507.1;XP_006515508.1	1276106	.	16.4518	19.4539	35.7587	38.6228	1.2046	5.70231	0.195477	0.294725	5.59126	5.85473	5.59126	5.85473	3424	4026
12455	NM_001368702,NM_009833,NR_160872	Ccnt1	cyclin T1	protein_coding	NP_001355631.1;NP_033963.1	1328363	.	7.15813	9.19858	15.5585	18.2624	1.26635	5.8547	0.100114	0.167045	5.70163	6.03647	5.70163	6.03647	3702	4576
12457	NM_009834,XM_006500956	Noct	nocturnin	protein_coding	NP_033964.1;XP_006501019.1	109382	.	6.71362	7.57144	14.5923	15.032	1.09909	4.51587	0.51991	0.650741	4.50914	4.63974	4.50914	4.63974	1579	1694
12460	NM_016892,XR_003952739	Ccs	copper chaperone for superoxide dismutase	protein_coding	NP_058588.1	1333783	.	19.4032	26.4762	42.1737	52.5645	1.34699	4.68219	0.0412336	0.0776623	4.51437	4.92779	4.51437	4.92779	1585	2084
12461	NM_001358767,NM_007636	Cct2	chaperonin containing Tcp1, subunit 2 (beta)	protein_coding	NP_001345696.1;NP_031662.2	107186	.	127.688	289.114	277.534	573.993	2.23503	8.78459	2.181e-08	1.29585e-07	8.09601	9.25339	8.09601	9.25339	19772	43135
12462	NM_009836	Cct3	chaperonin containing Tcp1, subunit 3 (gamma)	protein_coding	NP_033966.1	104708	.	87.4803	236.69	190.142	469.913	2.67234	8.38713	1.08325e-11	9.16282e-11	7.51821	8.93138	7.51821	8.93138	13223	34492
12464	NM_009837	Cct4	chaperonin containing Tcp1, subunit 4 (delta)	protein_coding	NP_033967.1	104689	.	90.8934	151.76	197.561	301.298	1.6491	7.9778	0.000457397	0.0013703	7.5797	8.29842	7.5797	8.29842	13802	22217
12465	NM_001348035,NM_007637	Cct5	chaperonin containing Tcp1, subunit 5 (epsilon)	protein_coding	NP_001334964.1;NP_031663.1	107185	.	140.2	299.885	304.729	595.377	2.11257	8.78249	1.85011e-07	9.78283e-07	8.14939	9.22571	8.14939	9.22571	20520	42314
12466	NM_009838	Cct6a	chaperonin containing Tcp1, subunit 6a (zeta)	protein_coding	NP_033968.1	107943	.	87.0635	275.667	189.236	547.296	3.12714	8.69976	4.67808e-15	5.49554e-14	7.66166	9.30166	7.66166	9.30166	14613	44605
12468	NM_007638	Cct7	chaperonin containing Tcp1, subunit 7 (eta)	protein_coding	NP_031664.3	107184	.	98.2115	225.785	213.467	448.263	2.27066	8.71224	1.17228e-08	7.22059e-08	8.00818	9.18816	8.00818	9.18816	18600	41225
12469	NM_009840	Cct8	chaperonin containing Tcp1, subunit 8 (theta)	protein_coding	NP_033970.3	107183	.	68.2668	160.843	148.381	319.331	2.32712	8.1759	4.48124e-09	2.90135e-08	7.44977	8.66361	7.44977	8.66361	12607	28637
12475	NM_009841	Cd14	CD14 antigen	protein_coding	NP_033971.1	88318	.	224.95	296.528	488.939	588.712	1.30199	8.83925	0.0631799	0.112377	8.63991	9.01978	8.63991	9.01978	28859	36676
12476	NM_001111049,NM_001111050,NM_009842	Cd151	CD151 antigen	protein_coding	NP_001104519.1;NP_001104520.1;NP_033972.2	1096360	.	37.0437	19.8067	80.516	39.3234	-1.90849	5.79691	7.90244e-06	3.28901e-05	6.20798	5.29314	6.20798	5.29314	5289	2705
12484	NM_009846	Cd24a	CD24a antigen	protein_coding	NP_033976.1	88323	.	14.9037	2.26057	32.3939	4.48804	-6.66773	4.05371	2.91844e-32	1.09035e-30	4.89872	2.41208	4.89872	2.41208	2091	306
12487	NM_007642	Cd28	CD28 antigen	protein_coding	NP_031668.3	88327	.	20.3974	10.5808	44.3347	21.0067	-1.95159	6.14872	3.61702e-06	1.59619e-05	6.5666	5.61633	6.5666	5.61633	6802	3402
12488	NM_009847,XM_011246263,XM_011246264,XM_011246265,XR_001782031	Cd2ap	CD2-associated protein	protein_coding	NP_033977.3;XP_011244565.1;XP_011244566.1;XP_011244567.1	1330281	.	9.28271	10.9611	20.1764	21.7617	1.16645	5.85295	0.283629	0.402592	5.76372	5.98206	5.76372	5.98206	3868	4404
12489	NM_001111058,NM_021293,XM_006540590	Cd33	CD33 antigen	protein_coding	NP_001104528.1;NP_067268.1;XP_006540653.1	99440	.	2.54019	19.678	5.52121	39.0677	7.81404	5.09766	6.01245e-39	3.04497e-37	3.13136	5.94648	3.13136	5.94648	563	4295
12491	NM_001159555,NM_001159556,NM_001159557,NM_001159558,NM_007643,XM_006535620,XM_006535621,XM_006535622,XM_006535623,XM_006535624,XM_006535625,XM_030254088	Cd36	CD36 molecule	protein_coding	NP_001153027.1;NP_001153028.1;NP_001153029.1;NP_001153030.1;NP_031669.3;XP_006535683.1;XP_006535684.1;XP_006535685.1;XP_006535686.1;XP_006535687.1;XP_006535688.1;XP_030109948.1	107899	.	197.164	119.482	428.544	237.215	-1.72379	8.96405	0.000135251	0.000450358	9.30622	8.52227	9.30622	8.52227	45842	25958
12492	NM_007644	Scarb2	scavenger receptor class B, member 2	protein_coding	NP_031670.1	1196458	.	49.3275	16.4173	107.215	32.5941	-3.04173	7.36455	2.28069e-14	2.50751e-13	7.96002	6.36689	7.96002	6.36689	17987	5772
12493	NM_001290802,NM_001290804,NM_007645,XM_006540592,XM_006540593	Cd37	CD37 antigen	protein_coding	NP_001277731.1;NP_001277733.1;NP_031671.1;XP_006540655.1;XP_006540656.1	88330	.	74.5133	43.2515	161.958	85.8695	-1.73581	6.34312	0.000124962	0.000419599	6.70019	5.91474	6.70019	5.91474	7469	4200
12495	NM_001304721,NM_009848,XM_006526618,XM_006526619,XM_006526620,XM_017318047	Entpd1	ectonucleoside triphosphate diphosphohydrolase 1	protein_coding	NP_001291650.1;NP_033978.1;XP_006526681.1;XP_006526682.1;XP_006526683.1;XP_017173536.1	102805	.	12.3401	3.69466	26.8218	7.3352	-3.40347	5.17427	1.74834e-16	2.28617e-15	5.82711	4.11983	5.82711	4.11983	4045	1160
12497	NM_001355068,NM_001370629,NM_001370630,NM_001370631,NM_172117,XM_017315214,XM_030247027,XM_030247029,XM_030247031,XR_003950191	Entpd6	ectonucleoside triphosphate diphosphohydrolase 6	protein_coding	NP_001341997.1;NP_001357558.1;NP_001357559.1;NP_001357560.1;NP_742115.2;XP_017170703.1;XP_030102887.1;XP_030102889.1;XP_030102891.1	1202295	.	4.7721	17.5948	10.3724	34.9319	3.56276	5.00367	1.73979e-17	2.43464e-16	3.91168	5.67415	3.91168	5.67415	1019	3544
12499	NM_001026214,NM_001286049,NM_001286058,NM_007647,XM_030246533	Entpd5	ectonucleoside triphosphate diphosphohydrolase 5	protein_coding	NP_001021385.1;NP_001272978.1;NP_001272987.1;NP_031673.2;XP_030102393.1	1321385	.	9.92297	5.8586	21.568	11.6314	-1.71332	5.37635	0.000202931	0.000651903	5.73936	4.98167	5.73936	4.98167	3802	2166
12503	NM_001113391,NM_001113392,NM_001113393,NM_031162,NR_103716,XM_011238745,XM_011238746,XM_017313285	Cd247	CD247 antigen	protein_coding	NP_001106862.1;NP_001106863.1;NP_001106864.2;NP_112439.1;XP_011237047.1;XP_011237048.1;XP_017168774.1	88334	.	0.030063	0.041345	0.065343	0.082085	1.24865	-2.57753	0.832022	0.927097	0.16876	0.208369	0.16876	0.208369	9	11
12505	NM_001039150,NM_001039151,NM_001177785,NM_001177786,NM_001177787,NM_009851,XM_006498645,XM_006498646,XM_006498647,XM_006498648,XM_006498649	Cd44	CD44 antigen	protein_coding	NP_001034239.1;NP_001034240.1;NP_001171256.1;NP_001171257.1;NP_001171258.1;NP_033981.2;XP_006498708.1;XP_006498709.1;XP_006498710.1;XP_006498711.1;XP_006498712.1	88338	.	71.9899	99.2785	156.473	197.103	1.37219	8.66031	0.0260245	0.0520261	8.41822	8.87356	8.41822	8.87356	24738	33134
12506	NM_001360767,NM_007649,XM_006496636,XM_006496637,XM_030244776	Cd48	CD48 antigen	protein_coding	NP_001347696.1;NP_031675.1;XP_006496699.1;XP_006496700.1;XP_030100636.1	88339	.	63.2862	43.5184	137.555	86.3995	-1.47003	6.08478	0.00728287	0.0168945	6.35325	5.80566	6.35325	5.80566	5857	3889
12507	NM_007650,XM_006526621	Cd5	CD5 antigen	protein_coding	NP_031676.3;XP_006526684.1	88340	.	0.143619	0.133802	0.312162	0.265644	-1.06866	-1.57843	0.89174	0.97498	0.39739	0.374774	0.39739	0.374774	23	21
12508	NM_007651	Cd53	CD53 antigen	protein_coding	NP_031677.1	88341	.	134.567	76.3648	292.488	151.611	-1.78404	8.29159	5.10372e-05	0.000184374	8.65301	7.82067	8.65301	7.82067	29123	15934
12509	NM_001111060,NM_007652,XM_006498650,XM_006498651,XM_030247036	Cd59a	CD59a antigen	protein_coding	NP_001104530.1;NP_031678.1;XP_006498713.1;XP_006498714.1;XP_030102896.1	109177	.	4.92574	2.09284	10.7063	4.15503	-2.42709	2.73084	3.22375e-08	1.87764e-07	3.37323	2.27985	3.37323	2.27985	679	273
12512	NM_001042580,NM_001282966,NM_007653,XM_030244851,XM_030244852	Cd63	CD63 antigen	protein_coding	NP_001036045.1;NP_001269895.1;NP_031679.1;XP_030100711.1;XP_030100712.1	99529	.	464.619	363.006	1009.87	720.696	-1.29558	8.62996	0.0683321	0.120188	8.80782	8.43517	8.80782	8.43517	32430	24433
12514	NM_001291058,NR_110993	Cd68	CD68 antigen	protein_coding	NP_001277987.1	88342	.	1074.83	656.361	2336.19	1303.11	-1.65857	10.1515	0.00038214	0.00116608	10.4718	9.74255	10.4718	9.74255	102926	60574
12515	NM_001033122,XM_006505463	Cd69	CD69 antigen	protein_coding	NP_001028294.1;XP_006505526.1	88343	.	0.773656	0.953076	1.68157	1.89219	1.22486	0.599912	0.340334	0.466039	1.22492	1.39975	1.22492	1.39975	97	116
12517	NM_001110320,NM_001110321,NM_001110322,NM_007654,XM_006537576,XM_006537577,XM_006537578,XM_006537579,XM_006537580,XM_006537581,XM_006537582,XM_030253123,XM_030253124,XM_030253125,XM_030253126,XM_030253127,XM_030253128,XM_030253129,XM_030253130,XM_030253131	Cd72	CD72 antigen	protein_coding	NP_001103790.1;NP_001103791.1;NP_001103792.1;NP_031680.2;XP_006537639.1;XP_006537640.1;XP_006537641.1;XP_006537642.1;XP_006537643.1;XP_006537644.1;XP_006537645.1;XP_030108983.1;XP_030108984.1;XP_030108985.1;XP_030108986.1;XP_030108987.1;XP_030108988.1;XP_030108989.1;XP_030108990.1;XP_030108991.1	88345	.	183.703	89.5542	399.287	177.797	-2.07555	7.72876	3.69207e-07	1.88539e-06	8.16624	7.11813	8.16624	7.11813	20762	9764
12519	NM_001359898,NM_009855,XM_006521737,XM_030248944,XM_030248945	Cd80	CD80 antigen	protein_coding	NP_001346827.1;NP_033985.3;XP_006521800.1;XP_030104804.1;XP_030104805.1	101775	.	2.37543	2.18044	5.16309	4.32893	-1.00828	2.37599	0.972948	1	2.6286	2.61864	2.6286	2.61864	376	364
12520	NM_133655	Cd81	CD81 antigen	protein_coding	NP_598416.1	1096398	.	119.64	71.0148	260.043	140.989	-1.70561	7.26151	0.000190708	0.000615862	7.60301	6.83794	7.60301	6.83794	14028	8028
12521	NM_001136055,NM_001271430,NM_001271431,NM_001271432,NM_001271461,NM_001271462,NM_007656,XM_030247042	Cd82	CD82 antigen	protein_coding	NP_001129527.1;NP_001258359.1;NP_001258360.1;NP_001258361.1;NP_001258390.1;NP_001258391.1;NP_031682.1;XP_030102902.1	104651	.	22.017	19.4284	47.8549	38.5723	-1.13551	5.31583	0.379188	0.509195	5.43726	5.25842	5.43726	5.25842	3070	2639
12522	NM_001289915,NM_009856	Cd83	CD83 antigen	protein_coding	NP_001276844.1;NP_033986.1	1328316	.	7.93381	2.7845	17.2445	5.52821	-2.87952	3.61167	7.17716e-12	6.17902e-11	4.25577	2.8651	4.25577	2.8651	1313	445
12523	NM_001252472,NM_001289470,NM_013489,XM_011238747,XM_030244793	Cd84	CD84 antigen	protein_coding	NP_001239401.1;NP_001276399.1;NP_038517.1;XP_011237049.1;XP_030100653.1	1336885	.	93.5505	18.1919	203.336	36.1174	-5.20634	7.58648	2.56158e-28	7.68137e-27	8.33725	5.97559	8.33725	5.97559	23384	4384
12524	NM_019388,XM_006521741,XM_011245812,XR_003951744,XR_384517	Cd86	CD86 antigen	protein_coding	NP_062261.3;XP_006521804.1;XP_011244114.1	101773	.	2.43819	4.82638	5.2995	9.58207	1.95247	3.28945	1.31468e-05	5.27494e-05	2.92684	3.79666	2.92684	3.79666	479	913
12527	NM_007657	Cd9	CD9 antigen	protein_coding	NP_031683.1	88348	.	366.216	289.354	795.986	574.469	-1.28141	8.69905	0.0808576	0.138925	8.86985	8.51299	8.86985	8.51299	33858	25791
12530	NM_007658,XM_006511929,XM_006511930,XM_006511931	Cdc25a	cell division cycle 25A	protein_coding	NP_031684.3;XP_006511992.1;XP_006511993.1;XP_006511994.1	103198	.	7.17885	20.0919	15.6035	39.8895	2.78436	5.70832	2.78284e-12	2.50111e-11	4.83881	6.28354	4.83881	6.28354	2003	5444
12531	NM_001111075,NM_023117,XR_374398	Cdc25b	cell division cycle 25B	protein_coding	NP_001104545.1;NP_075606.1	99701	.	44.8101	25.6526	97.3966	50.9296	-1.77547	6.87661	6.27542e-05	0.000223763	7.24129	6.42046	7.24129	6.42046	10901	5993
12532	NM_009860,XM_006525551,XM_011246819	Cdc25c	cell division cycle 25C	protein_coding	NP_033990.2;XP_006525614.1;XP_011245121.1	88350	.	10.2521	6.70437	22.2833	13.3105	-1.54247	4.11749	0.00342124	0.00854132	4.46118	3.87097	4.46118	3.87097	1525	965
12534	NM_007659	Cdk1	cyclin-dependent kinase 1	protein_coding	NP_031685.2	88351	.	46.0958	44.8376	100.191	89.0185	-1.04083	7.70966	0.778546	0.88309	7.74478	7.68732	7.74478	7.68732	15484	14521
12537	NM_001347308,NM_001355567,NM_001355568,NM_001355569,NM_007661,XM_006538508,XM_006538511,XM_017319932,XM_030253132,XM_030253133,XM_030253134,XM_030253135,XM_030253136,XM_030253137,XM_030253138,XR_001784083,XR_001784084	Cdk11b	cyclin-dependent kinase 11B	protein_coding	NP_001334237.1;NP_001342496.1;NP_001342497.1;NP_001342498.1;NP_031687.2;XP_006538571.1;XP_006538574.1;XP_017175421.1;XP_030108992.1;XP_030108993.1;XP_030108994.1;XP_030108995.1;XP_030108996.1;XP_030108997.1;XP_030108998.1	88353	.	22.1173	23.829	48.0728	47.309	1.04775	6.06942	0.74548	0.855094	6.05662	6.12293	6.05662	6.12293	4755	4863
12539	NM_016742,XM_006509967	Cdc37	cell division cycle 37	protein_coding	NP_058022.1;XP_006510030.1	109531	.	114.61	183.647	249.11	364.605	1.60113	8.36709	0.000960405	0.00269297	7.9935	8.67048	7.9935	8.67048	18411	28774
12540	NM_001243769,NM_009861,XM_030253139,XM_030253140,XM_030253141,XM_030253142	Cdc42	cell division cycle 42	protein_coding	NP_001230698.1;NP_033991.1;XP_030108999.1;XP_030109000.1;XP_030109001.1;XP_030109002.1	106211	.	443.147	281.642	963.198	559.159	-1.58468	9.69667	0.0012194	0.00335954	9.99224	9.32888	9.99224	9.32888	73797	45456
12544	NM_001161623,NM_001358206,NM_009862,XM_006521744	Cdc45	cell division cycle 45	protein_coding	NP_001155095.1;NP_001345135.1;NP_033992.2;XP_006521807.1	1338073	.	21.8852	22.5539	47.5683	44.7774	1.00952	5.70522	0.948856	1	5.72514	5.73854	5.72514	5.73854	3764	3709
12545	NM_001271566,NM_001271567,NM_001271568,NM_009863,XM_006534737,XM_017320634,XM_030254089	Cdc7	cell division cycle 7 (S. cerevisiae)	protein_coding	NP_001258495.1;NP_001258496.1;NP_001258497.1;NP_033993.2;XP_006534800.1;XP_017176123.1;XP_030109949.1	1309511	.	3.90446	5.49059	8.48651	10.9008	1.39489	3.88957	0.0253053	0.050792	3.7392	4.18849	3.7392	4.18849	896	1220
12549	NM_020260	Arhgap31	Rho GTPase activating protein 31	protein_coding	NP_064656.2	1333857	.	20.6679	8.11815	44.9224	16.1174	-2.57759	6.8824	6.64644e-11	5.20779e-10	7.41755	6.06476	7.41755	6.06476	12327	4668
12550	NM_009864	Cdh1	cadherin 1	protein_coding	NP_033994.1	88354	.	0.091747	0.043442	0.199416	0.086248	-2.07351	-1.49383	0.0339961	0.0657861	0.527285	0.277251	0.527285	0.277251	32	15
12562	NM_009868,XM_006530630	Cdh5	cadherin 5	protein_coding	NP_033998.2;XP_006530693.1	105057	.	0.386986	0.234863	0.84113	0.466287	-1.66234	0.448078	0.0146628	0.0313896	1.41594	1.0021	1.41594	1.0021	121	71
12566	NM_016756,NM_183417,XM_006513162,XM_011243321,XM_030244853,XM_030244854	Cdk2	cyclin-dependent kinase 2	protein_coding	NP_058036.1;NP_904326.1;XP_006513225.1;XP_011241623.1;XP_030100713.1;XP_030100714.1	104772	.	34.6974	26.7441	75.4163	53.0965	-1.31365	6.26238	0.0567658	0.1025	6.46172	6.07326	6.46172	6.07326	6320	4696
12567	NM_001355005,NM_009870	Cdk4	cyclin-dependent kinase 4	protein_coding	NP_001341934.1;NP_034000.1	88357	.	122.28	268.164	265.78	532.4	2.16386	8.18852	7.75486e-08	4.31508e-07	7.5345	8.64392	7.5345	8.64392	13374	28248
12568	NM_007668,NR_156449,XM_006535626	Cdk5	cyclin-dependent kinase 5	protein_coding	NP_031694.1;XP_006535689.1	101765	.	13.4202	11.5992	29.1693	23.0285	-1.17087	4.79119	0.278849	0.397363	4.9466	4.72697	4.9466	4.72697	2164	1804
12569	NM_009871	Cdk5r1	cyclin-dependent kinase 5, regulatory subunit 1 (p35)	protein_coding	NP_034001.1	101764	.	0.495548	0.660327	1.07709	1.31098	1.31238	1.36648	0.134318	0.214299	1.68081	1.9619	1.68081	1.9619	160	205
12571	NM_009873,XM_030254091	Cdk6	cyclin-dependent kinase 6	protein_coding	NP_034003.1;XP_030109951.1	1277162	.	7.91388	11.5519	17.2011	22.9346	1.44147	6.95037	0.0104652	0.0232913	6.67647	7.19969	6.67647	7.19969	7346	10336
12572	NM_009874	Cdk7	cyclin-dependent kinase 7	protein_coding	NP_034004.2	102956	.	3.06211	6.38208	6.65562	12.6707	2.05859	5.24485	7.32913e-07	3.60758e-06	4.68801	5.70064	4.68801	5.70064	1797	3611
12575	NM_001111099,NM_007669	Cdkn1a	cyclin-dependent kinase inhibitor 1A (P21)	protein_coding	NP_001104569.1;NP_031695.1	104556	.	176.909	188.752	384.52	374.74	1.05513	8.53474	0.705423	0.821372	8.49939	8.57661	8.49939	8.57661	26174	26957
12576	NM_009875	Cdkn1b	cyclin-dependent kinase inhibitor 1B	protein_coding	NP_034005.2	104565	.	19.6019	4.80155	42.6055	9.53278	-4.13322	4.96402	6.90528e-21	1.2561e-19	5.67851	3.71677	5.67851	3.71677	3642	860
12577	NM_001161624,NM_001354981,NM_009876,XM_006508467,XM_006508468,XM_006508469,XM_006508470,XM_030242044,XM_030242045,XM_030242046,XM_030242047,XM_030242048	Cdkn1c	cyclin-dependent kinase inhibitor 1C (P57)	protein_coding	NP_001155096.1;NP_001341910.1;NP_034006.3;XP_006508530.1;XP_006508531.1;XP_006508532.1;XP_006508533.1;XP_030097904.1;XP_030097905.1;XP_030097906.1;XP_030097907.1;XP_030097908.1	104564	.	2.92171	0.226636	6.35045	0.449953	-12.9699	1.72114	6.47689e-34	2.62916e-32	2.82104	0.552026	2.82104	0.552026	440	33
12580	NM_001301368,NM_007671	Cdkn2c	cyclin dependent kinase inhibitor 2C	protein_coding	NP_001288297.1;NP_031697.1	105388	.	58.8934	9.63561	128.007	19.1301	-6.32951	6.17802	7.1434e-34	2.87774e-32	6.9773	4.37487	6.9773	4.37487	9066	1398
12581	NM_009878,XM_006509968	Cdkn2d	cyclin dependent kinase inhibitor 2D	protein_coding	NP_034008.2;XP_006510031.1	105387	.	31.08	6.42117	67.5536	12.7483	-4.899	4.66239	5.73737e-25	1.38052e-23	5.42666	3.25915	5.42666	3.25915	3047	607
12583	NM_033037,NR_151681	Cdo1	cysteine dioxygenase 1, cytosolic	protein_coding	NP_149026.1	105925	.	0.135565	0.045942	0.294655	0.091211	-3.04881	-2.30833	0.0211438	0.0432501	0.335679	0.117367	0.335679	0.117367	19	6
12585	NM_001354986,NM_007672	Cdr2	cerebellar degeneration-related 2	protein_coding	NP_001341915.1;NP_031698.2	1100885	.	3.82045	12.0724	8.30391	23.9679	3.12116	4.40754	4.51991e-14	4.82962e-13	3.49644	5.04908	3.49644	5.04908	746	2273
12589	NM_001358917,NM_001358918,NM_001358919,NM_009879,XM_006530128,XM_011248162,XM_030254092,XM_030254093,XR_003955576	Ift81	intraflagellar transport 81	protein_coding	NP_001345846.1;NP_001345847.1;NP_001345848.1;NP_034009.2;XP_006530191.1;XP_011246464.1;XP_030109952.1;XP_030109953.1	1098597	.	0.516535	0.294894	1.12271	0.585468	-1.65821	0.425852	0.0156719	0.0332686	1.40096	0.99189	1.40096	0.99189	119	70
12593	NM_001123386,NM_009881,XM_006516536,XM_030247135,XR_003950423,XR_382045	Cdyl	chromodomain protein, Y chromosome-like	protein_coding	NP_001116858.1;NP_034011.1;XP_006516599.1;XP_030102995.1	1339956	.	3.35855	7.30517	7.29994	14.5033	2.19581	4.29867	1.26806e-07	6.86204e-07	3.73323	4.80777	3.73323	4.80777	892	1912
12606	NM_001287514,NM_001287515,NM_001287521,NM_001287523,NM_007678	Cebpa	CCAAT/enhancer binding protein (C/EBP), alpha	protein_coding	NP_001274443.1;NP_001274444.1;NP_001274450.1;NP_001274452.1;NP_031704.2	99480	.	62.6499	14.3729	136.172	28.5352	-4.41236	6.75365	1.71639e-23	3.75091e-22	7.46673	5.3527	7.46673	5.3527	12757	2822
12607	NM_001024806,XM_006523558	Cebpz	CCAAT/enhancer binding protein zeta	protein_coding	NP_001019977.1;XP_006523621.1	109386	.	6.64214	26.5301	14.437	52.6715	3.95962	6.1555	1.69206e-20	2.96957e-19	4.89405	6.84274	4.89405	6.84274	2084	8055
12608	NM_001287738,NM_001287739,NM_009883	Cebpb	CCAAT/enhancer binding protein (C/EBP), beta	protein_coding	NP_001274667.1;NP_001274668.1;NP_034013.1	88373	.	22.272	28.391	48.409	56.3662	1.25941	5.34742	0.110153	0.181368	5.21	5.53472	5.21	5.53472	2612	3211
12609	NM_007679	Cebpd	CCAAT/enhancer binding protein (C/EBP), delta	protein_coding	NP_031705.3	103573	.	3.65843	5.5951	7.95175	11.1082	1.51017	3.47062	0.00648226	0.0152389	3.29433	3.83858	3.29433	3.83858	639	942
12611	NM_009884	Cebpg	CCAAT/enhancer binding protein (C/EBP), gamma	protein_coding	NP_034014.1	104982	.	11.4382	6.96046	24.8615	13.819	-1.6631	5.51996	0.000435056	0.00130928	5.86481	5.14723	5.86481	5.14723	4154	2438
12615	NM_001302129,NM_001302130,NM_001302131,NM_001302132,NM_007681,NR_126074,XM_011240699,XM_030254094	Cenpa	centromere protein A	protein_coding	NP_001289058.1;NP_001289059.1;NP_001289060.1;NP_001289061.1;NP_031707.1;XP_011239001.1;XP_030109954.1	88375	.	59.5717	45.5816	129.482	90.4956	-1.43455	6.27532	0.0118151	0.0259802	6.52746	6.01363	6.52746	6.01363	6618	4503
12616	NM_007682	Cenpb	centromere protein B	protein_coding	NP_031708.2	88376	.	132.548	129.857	288.099	257.813	-1.03346	8.59231	0.816755	0.914813	8.61942	8.57206	8.61942	8.57206	28451	26872
12617	NM_001345902,NM_001345903,NM_001345904,NM_007683,XM_017320636,XM_017320638,XM_030254095,XM_030254096,XM_030254097	Cenpc1	centromere protein C1	protein_coding	NP_001332831.1;NP_001332832.1;NP_001332833.1;NP_031709.2;XP_017176125.1;XP_017176127.1;XP_030109955.1;XP_030109956.1;XP_030109957.1	99700	.	10.7189	8.42193	23.2979	16.7205	-1.29856	5.04441	0.0716009	0.125186	5.25758	4.89186	5.25758	4.89186	2702	2031
12626	NM_007684,XM_006517074	Cetn3	centrin 3	protein_coding	NP_031710.1;XP_006517137.1	1097706	.	36.7099	45.4776	79.7904	90.2891	1.20611	5.57661	0.193066	0.292163	5.46725	5.73204	5.46725	5.73204	3136	3692
12628	NM_009888	Cfh	complement component factor h	protein_coding	NP_034018.2	88385	.	3.62022	7.81186	7.86869	15.5093	2.13108	4.72158	2.69293e-07	1.39936e-06	4.15665	5.20472	4.15665	5.20472	1221	2540
12631	NM_007687	Cfl1	cofilin 1, non-muscle	protein_coding	NP_031713.1	101757	.	1652.08	1502.59	3590.86	2983.18	-1.11319	10.9492	0.449197	0.581518	11.0252	10.8706	11.0252	10.8706	151079	132474
12632	NM_007688,XM_006515452	Cfl2	cofilin 2, muscle	protein_coding	NP_031714.1;XP_006515515.1	101763	.	5.17461	3.94224	11.2472	7.82675	-1.32314	3.83663	0.0608403	0.108725	4.10787	3.73065	4.10787	3.73065	1178	869
12633	NM_001289704,NM_001293804,NM_001293805,NM_001355056,NM_009805,NM_207653,NR_149255,NR_149256,NR_149257,NR_149258,XM_006495635,XM_011238420,XM_011238421,XM_011238422,XM_011238423,XM_017313559,XM_030244988	Cflar	CASP8 and FADD-like apoptosis regulator	protein_coding	NP_001276633.1;NP_001280733.1;NP_001280734.1;NP_001341985.1;NP_033935.2;NP_997536.1;XP_006495698.1;XP_011236722.1;XP_011236723.1;XP_011236724.1;XP_011236725.1;XP_017169048.1;XP_030100848.1	1336166	.	7.83072	9.61088	17.0204	19.081	1.10868	5.80538	0.472893	0.603766	5.75528	5.90151	5.75528	5.90151	3845	4161
12642	NM_009890	Ch25h	cholesterol 25-hydroxylase	protein_coding	NP_034020.1	1333869	.	1.83288	0.018105	3.98383	0.035945	-89.2337	0.46692	7.0138e-34	2.83988e-32	1.87769	0.0401926	1.87769	0.0401926	194	2
12648	NM_007690	Chd1	chromodomain helicase DNA binding protein 1	protein_coding	NP_031716.2	88393	.	6.30265	11.0556	13.6991	21.9492	1.73243	6.1828	0.000133964	0.000446352	5.75896	6.54047	5.75896	6.54047	3855	6519
12649	NM_007691,XM_017313117	Chek1	checkpoint kinase 1	protein_coding	NP_031717.2;XP_017168606.1	1202065	.	3.3234	3.98531	7.22354	7.91226	1.18406	3.71945	0.259052	0.373391	3.70453	3.93099	3.70453	3.93099	873	1009
12651	NM_007692,NR_037153,NR_037154	Chkb	choline kinase beta	protein_coding	NP_031718.1	1328313	.	17.8433	10.468	38.7831	20.7826	-1.7317	4.74255	0.000174638	0.000568687	5.12534	4.36303	5.12534	4.36303	2459	1386
12659	NM_007696	Ovgp1	oviductal glycoprotein 1	protein_coding	NP_031722.1	106661	.	0.084987	0.125699	0.184723	0.249558	1.44304	-1.66971	0.393728	0.523734	0.303804	0.42117	0.303804	0.42117	17	24
12660	NM_001271496,NM_013490,NR_073190,XM_006531646,XM_006531648,XM_011248599,XM_017318048,XM_017318049,XM_030250724,XM_030250725,XM_030250726,XM_030250727,XM_030250728,XM_030250729,XM_030250730,XM_030250731,XR_003952740,XR_388248	Chka	choline kinase alpha	protein_coding	NP_001258425.1;NP_038518.2;XP_006531709.1;XP_006531711.1;XP_011246901.1;XP_017173537.1;XP_017173538.1;XP_030106584.1;XP_030106585.1;XP_030106586.1;XP_030106587.1;XP_030106588.1;XP_030106589.1;XP_030106590.1;XP_030106591.1	107760	.	4.93419	4.06805	10.7247	8.07652	-1.18221	3.89886	0.261332	0.376131	4.09861	3.87236	4.09861	3.87236	1170	966
12662	NM_001370788,NM_001370789,NM_001370790,NM_018818,XM_006528381,XM_006528382,XM_006528383,XM_006528384,XM_030251211,XR_001782732,XR_387043	Chm	choroidermia (RAB escort protein 1)	protein_coding	NP_001357717.1;NP_001357718.1;NP_001357719.1;NP_061288.2;XP_006528444.1;XP_006528445.1;XP_006528446.1;XP_006528447.1;XP_030107071.1	892979	.	4.96827	3.57329	10.7987	7.09423	-1.4072	4.46243	0.0198445	0.0409175	4.74104	4.26998	4.74104	4.26998	1867	1295
12663	NM_021350	Chml	choroideremia-like	protein_coding	NP_067325.2	101913	.	2.55536	1.94676	5.55419	3.86501	-1.3293	3.86997	0.0559278	0.101147	4.14207	3.75802	4.14207	3.75802	1208	887
12671	NM_033269,XM_006516468	Chrm3	cholinergic receptor, muscarinic 3, cardiac	protein_coding	NP_150372.1;XP_006516531.1	88398	.	0.016639	0.016226	0.036166	0.032215	1.02398	-3.16306	1	1	0.11467	0.117367	0.11467	0.117367	6	6
12672	NM_007699,XM_006498654	Chrm4	cholinergic receptor, muscarinic 4	protein_coding	NP_031725.1;XP_006498717.1	88399	.	0.085685	1.207	0.186239	2.39633	13.1553	1.12622	1.4097e-28	4.35831e-27	0.382208	2.32529	0.382208	2.32529	22	284
12675	NM_001162410,NM_007700,XM_030250732,XR_003952741,XR_003952742	Chuk	conserved helix-loop-helix ubiquitous kinase	protein_coding	NP_001155882.1;NP_031726.2;XP_030106592.1	99484	.	9.01072	15.5345	19.5852	30.8415	1.69834	5.50517	0.000251187	0.00079131	5.11448	5.86141	5.11448	5.86141	2440	4045
12686	NM_007703,XM_006526624	Elovl3	elongation of very long chain fatty acids (FEN1/Elo2, SUR4/Elo3, yeast)-like 3	protein_coding	NP_031729.1;XP_006526687.1	1195976	.	0.116662	1.00348	0.253569	1.99226	8.44182	0.187599	3.97248e-16	5.07796e-15	0.303804	1.58097	0.303804	1.58097	17	141
12695	NM_001005784,NM_001005787,NM_001355177,NM_007704,NM_172696,XM_006502699,XM_006502700,XM_006502701,XM_006502702,XM_006502703,XM_006502704,XM_006502705,XM_006502706,XM_006502707	Patj	PATJ, crumbs cell polarity complex component	protein_coding	NP_001005784.1;NP_001005787.1;NP_001342106.1;NP_031730.1;NP_766284.2;XP_006502762.1;XP_006502763.1;XP_006502764.1;XP_006502765.1;XP_006502766.1;XP_006502767.1;XP_006502768.1;XP_006502769.1;XP_006502770.1	1277960	.	0.072206	0.016116	0.156943	0.031995	-4.50701	-1.38769	2.91206e-05	0.00010967	0.659097	0.172654	0.659097	0.172654	42	9
12696	NM_007705,NR_152857,XM_006513164,XM_006513165,XM_030244855	Cirbp	cold inducible RNA binding protein	protein_coding	NP_031731.1;XP_006513227.1;XP_006513228.1;XP_030100715.1	893588	.	14.792	8.54237	32.151	16.9596	-1.67153	3.96831	0.000565373	0.00166073	4.36116	3.6663	4.36116	3.6663	1418	828
12700	NM_001317354,NM_009895,XM_006511635	Cish	cytokine inducible SH2-containing protein	protein_coding	NP_001304283.1;NP_034025.1;XP_006511698.1	103159	.	0.225639	0.124543	0.490435	0.247262	-1.8141	-0.723459	0.0311996	0.0609511	0.802854	0.495328	0.802854	0.495328	54	29
12702	NM_007707,XM_011248707,XM_030245509	Socs3	suppressor of cytokine signaling 3	protein_coding	NP_031733.1;XP_011247009.1;XP_030101369.1	1201791	.	2.51151	5.99789	5.45887	11.9079	2.32236	3.62914	3.11879e-08	1.82049e-07	3.07582	4.19073	3.07582	4.19073	539	1222
12703	NM_001271603,NM_009896	Socs1	suppressor of cytokine signaling 1	protein_coding	NP_001258532.1;NP_034026.1	1354910	.	0.66009	0.997684	1.43473	1.98076	1.41176	0.170147	0.119578	0.194239	0.933576	1.19246	0.933576	1.19246	66	91
12704	NM_007708,XM_006530130,XM_006530131,XM_006530132,XM_006530133,XM_006530134,XM_006530135,XM_006530136,XM_006530137,XM_006530138,XM_006530139,XM_006530140,XM_006530141,XM_006530142,XM_006530143,XM_006530145,XM_006530146,XM_006530147,XM_006530148,XM_006530149,XM_006530150,XM_006530151,XM_006530152,XM_006530153,XM_011248163,XM_017320640,XM_017320641,XM_017320643,XM_017320644,XM_017320645,XM_017320646…	Cit	citron	protein_coding	NP_031734.3;XP_006530193.1;XP_006530194.1;XP_006530195.1;XP_006530196.1;XP_006530197.1;XP_006530198.1;XP_006530199.1;XP_006530200.1;XP_006530201.1;XP_006530202.1;XP_006530203.1;XP_006530204.1;XP_006530205.1;XP_006530206.1;XP_006530208.1;XP_006530209.1;XP_006530210.1;XP_006530211.1;XP_006530212.1;XP_006530213.1;XP_006530214.1;XP_006530215.1;XP_006530216.1;XP_011246465.1;XP_017176129.1;XP_017176130…	105313	.	7.68602	2.95894	16.7059	5.87453	-2.56732	5.64728	1.12286e-10	8.63692e-10	6.19174	4.86204	6.19174	4.86204	5229	1988
12708	gene-Ck-ps3	Ck-ps3	creatine kinase pseudogene 3	pseudogene	.	88406	.	0.048637	0.009669	0.105715	0.019195	-5.32278	-3.70535	0.131529	0.210819	0.11467	0.0202363	0.11467	0.0202363	6	1
12709	NM_021273	Ckb	creatine kinase, brain	protein_coding	NP_067248.1	88407	.	309.839	120.594	673.448	239.421	-2.6013	8.3992	3.70744e-11	2.98862e-10	8.93275	7.55823	8.93275	7.55823	35370	13272
12721	NM_001301374,NM_009898,XM_006507284,XM_006507285	Coro1a	coronin, actin binding protein 1A	protein_coding	NP_001288303.1;NP_034028.1;XP_006507347.1;XP_006507348.1	1345961	.	219.186	376.758	476.41	747.998	1.70311	9.04052	0.000188937	0.000611012	8.60952	9.37617	8.60952	9.37617	28256	46973
12723	NM_001363712,NM_013491,XM_006505476,XR_003956160	Clcn1	chloride channel, voltage-sensitive 1	protein_coding	NP_001350641.1;NP_038519.1;XP_006505539.1	88417	.	0.03404	0.034392	0.073988	0.06828	-1.03328	-1.87783	1	1	0.31983	0.310497	0.31983	0.310497	18	17
12724	NM_009900,XM_006521749,XM_017316862,XM_030248952,XR_001781785,XR_003951747,XR_003951748,XR_003951749,XR_384520	Clcn2	chloride channel, voltage-sensitive 2	protein_coding	NP_034030.2;XP_006521812.1;XP_017172351.1;XP_030104812.1	105061	.	0.08454	0.117712	0.183751	0.233699	1.37517	-0.857577	0.324796	0.448379	0.527285	0.684728	0.527285	0.684728	32	43
12725	NM_007711,NM_173873,NM_173874,NM_173876,XM_006509259,XM_006509260,XM_017312552,XM_017312553,XR_001778397	Clcn3	chloride channel, voltage-sensitive 3	protein_coding	NP_031737.1;NP_776298.1;NP_776299.1;NP_776301.1;XP_006509322.1;XP_006509323.1;XP_017168041.1;XP_017168042.1	103555	.	8.80439	10.0574	19.1367	19.9675	1.13917	5.8212	0.364386	0.492433	5.75048	5.9352	5.75048	5.9352	3832	4261
12727	NM_001302386,NM_001302387,NM_001357102,NM_001357103,NM_001357104,NM_011334,NR_126156,NR_126157,XM_006539502,XM_030242049,XM_030242050,XM_030242051,XM_030242052,XM_030242053,XM_030242054,XM_030242055,XM_030242056,XR_003946379,XR_003946380,XR_391040	Clcn4	chloride channel, voltage-sensitive 4	protein_coding	NP_001289315.1;NP_001289316.1;NP_001344031.1;NP_001344032.1;NP_001344033.1;NP_035464.3;XP_006539565.1;XP_030097909.1;XP_030097910.1;XP_030097911.1;XP_030097912.1;XP_030097913.1;XP_030097914.1;XP_030097915.1;XP_030097916.1	104571	.	14.2131	9.28975	30.8927	18.4434	-1.58196	5.89958	0.00144082	0.00390577	6.21174	5.56129	6.21174	5.56129	5303	3272
12728	NM_001243762,NM_016691,XM_006527562,XM_011247442,XM_011247443,XM_011247444,XM_011247445,XM_011247446	Clcn5	chloride channel, voltage-sensitive 5	protein_coding	NP_001230691.1;NP_057900.3;XP_006527625.1;XP_011245744.1;XP_011245745.1;XP_011245746.1;XP_011245747.1;XP_011245748.1	99486	.	3.97976	3.21521	8.65017	6.38332	-1.31151	5.03393	0.0615325	0.109912	5.25341	4.8739	5.25341	4.8739	2694	2005
12729	NM_023671	Clns1a	chloride channel, nucleotide-sensitive, 1A	protein_coding	NP_076160.1	109638	.	21.0595	43.8774	45.7736	87.1122	2.05767	6.86356	5.40077e-07	2.70428e-06	6.26961	7.30099	6.26961	7.30099	5523	11093
12747	NM_001042634,NR_027853,NR_027854	Clk1	CDC-like kinase 1	protein_coding	NP_001036099.1	107403	.	22.5912	13.2461	49.1028	26.2982	-1.84693	5.45495	2.33489e-05	8.94108e-05	5.85488	4.99067	5.85488	4.99067	4125	2180
12748	NM_001163432,NM_007712	Clk2	CDC-like kinase 2	protein_coding	NP_001156904.1;NP_031738.2	1098669	.	9.1555	8.59559	19.8998	17.0653	-1.07863	4.44819	0.607409	0.737442	4.56231	4.45789	4.56231	4.45789	1641	1485
12750	NM_001304744,NM_001362535,NM_001362536,NM_001362538,NM_001362539,NM_001362540,NM_001362541,NM_007714,XM_006532112,XM_006532114,XM_006532118,XM_011248708,XM_017314243,XM_030245510,XM_030245511,XM_030245512	Clk4	CDC like kinase 4	protein_coding	NP_001291673.1;NP_001349464.1;NP_001349465.1;NP_001349467.1;NP_001349468.1;NP_001349469.1;NP_001349470.1;NP_031740.1;XP_006532175.1;XP_006532177.1;XP_006532181.1;XP_011247010.1;XP_017169732.1;XP_030101370.1;XP_030101371.1;XP_030101372.1	1098551	.	6.86578	7.19546	14.9231	14.2855	-1.01651	3.9865	0.916462	0.995732	4.08344	4.06121	4.08344	4.06121	1157	1111
12751	NM_009906,XM_011241668	Tpp1	tripeptidyl peptidase I	protein_coding	NP_034036.1;XP_011239970.1	1336194	.	74.2946	38.2612	161.482	75.9621	-1.96596	7.7305	2.43327e-06	1.09899e-05	8.14215	7.17184	8.14215	7.17184	20417	10137
12752	NM_001146311,NM_001329789,NM_009907,XM_006507288,XM_006507289,XM_006507292,XM_006507293,XM_017321963,XM_030242057,XM_030242058,XM_030242059,XR_378213	Cln3	ceroid lipofuscinosis, neuronal 3, juvenile (Batten, Spielmeyer-Vogt disease)	protein_coding	NP_001139783.1;NP_001316718.1;NP_034037.3;XP_006507351.1;XP_006507352.1;XP_006507355.1;XP_006507356.1;XP_017177452.1;XP_030097917.1;XP_030097918.1;XP_030097919.1	107537	.	26.1032	29.1693	56.7363	57.9115	1.10872	5.96434	0.472048	0.602881	5.91149	6.05804	5.91149	6.05804	4293	4646
12753	NM_001289826,NM_001305222,NM_007715,XM_011249402,XM_017320648,XM_017320649,XM_017320650,XM_017320651,XM_030254101,XM_030254102,XM_030254103,XR_001784601,XR_001784602	Clock	circadian locomotor output cycles kaput	protein_coding	NP_001276755.1;NP_001292151.1;NP_031741.1;XP_011247704.1;XP_017176137.1;XP_017176138.1;XP_017176139.1;XP_017176140.1;XP_030109961.1;XP_030109962.1;XP_030109963.1	99698	.	3.01387	2.54048	6.55076	5.04375	-1.22847	4.87918	0.156982	0.245211	5.06244	4.7754	5.06244	4.7754	2351	1868
12757	NM_001080384,NM_001080385,NM_001080386,NM_001290470,NM_001369156,NM_001369157,NM_001369158,NM_001369159,NM_016760,XM_006537587,XM_030253143,XM_030253145,XM_030253146	Clta	clathrin, light polypeptide (Lca)	protein_coding	NP_001073853.1;NP_001073854.1;NP_001073855.1;NP_001277399.1;NP_001356085.1;NP_001356086.1;NP_001356087.1;NP_001356088.1;NP_058040.2;XP_006537650.1;XP_030109003.1;XP_030109005.1;XP_030109006.1	894297	.	305.883	221.5	664.848	439.756	-1.40879	8.34523	0.0159925	0.0338951	8.57504	8.08213	8.57504	8.08213	27587	19114
12763	NM_001111110,NM_001284519,NM_001284520,NM_007717,XM_011244265,XM_011244266,XM_011244274	Cmah	cytidine monophospho-N-acetylneuraminic acid hydroxylase	protein_coding	NP_001104580.1;NP_001271448.1;NP_001271449.1;NP_031743.3;XP_011242567.1;XP_011242568.1;XP_011242576.1	103227	.	0.276894	0.021269	0.601841	0.042226	-12.8419	0.682441	1.86507e-24	4.33724e-23	1.97197	0.29397	1.97197	0.29397	212	16
12764	NM_009908,XM_030255134	Cmas	cytidine monophospho-N-acetylneuraminic acid synthetase	protein_coding	NP_034038.2;XP_030110994.1	1337124	.	44.3333	65.4867	96.3603	130.014	1.45859	6.67452	0.00831518	0.0190128	6.39356	6.93274	6.39356	6.93274	6025	8578
12765	NM_009909,XM_006495638	Cxcr2	chemokine (C-X-C motif) receptor 2	protein_coding	NP_034039.1;XP_006495701.1	105303	.	0.060789	0.045487	0.132127	0.090309	-1.32737	-2.25713	0.581089	0.711881	0.27121	0.208369	0.27121	0.208369	15	11
12766	NM_009910	Cxcr3	chemokine (C-X-C motif) receptor 3	protein_coding	NP_034040.1	1277207	.	3.32429	1.90814	7.22549	3.78833	-1.76424	2.17001	0.000587695	0.00171964	2.74593	2.08228	2.74593	2.08228	414	229
12767	NM_001356509,NM_009911,XM_006529114	Cxcr4	chemokine (C-X-C motif) receptor 4	protein_coding	NP_001343438.1;NP_034041.2;XP_006529177.1	109563	.	115.271	5.70627	250.546	11.3289	-20.4189	6.86457	1.52887e-74	3.08735e-72	7.8017	3.57006	7.8017	3.57006	16110	770
12768	NM_009912	Ccr1	chemokine (C-C motif) receptor 1	protein_coding	NP_034042.3	104618	.	5.09148	4.47248	11.0665	8.87945	-1.15308	3.84481	0.340462	0.466174	4.03208	3.84	4.03208	3.84	1114	943
12769	NM_001166625,NM_009913	Ccr9	chemokine (C-C motif) receptor 9	protein_coding	NP_001160097.1;NP_034043.1	1341902	.	0.019118	0.026884	0.041553	0.053374	1.31156	-2.84054	0.81105	0.909765	0.132926	0.172654	0.132926	0.172654	7	9
12770	NM_007718	Ccr1l1	chemokine (C-C motif) receptor 1-like 1	protein_coding	NP_031744.3	104617	.	0.072115	0.147138	0.156745	0.292121	1.88277	-1.80309	0.129425	0.208221	0.237862	0.42117	0.237862	0.42117	13	24
12771	NM_009914,XM_017313119,XM_017313120	Ccr3	chemokine (C-C motif) receptor 3	protein_coding	NP_034044.3;XP_017168608.1;XP_017168609.1	104616	.	1.55401	0.40743	3.37771	0.808893	-3.84232	1.78753	6.08924e-14	6.40776e-13	2.68537	1.27056	2.68537	1.27056	394	100
12772	NM_009915,XM_006512428,XM_011243063,XM_011243064	Ccr2	chemokine (C-C motif) receptor 2	protein_coding	NP_034045.1;XP_006512491.1;XP_011241365.1;XP_011241366.1	106185	.	28.776	0.441027	62.5458	0.875592	-65.8525	5.82648	3.77765e-111	2.15232e-108	6.81682	1.43032	6.81682	1.43032	8104	120
12774	NM_009917	Ccr5	chemokine (C-C motif) receptor 5	protein_coding	NP_034047.2	107182	.	55.6857	10.2233	121.035	20.2969	-5.51331	6.67986	7.74817e-30	2.55914e-28	7.44726	5.02111	7.44726	5.02111	12585	2228
12780	NM_013806,XM_006526625	Abcc2	ATP-binding cassette, sub-family C (CFTR/MRP), member 2	protein_coding	NP_038834.2;XP_006526688.1	1352447	.	0.168161	0.088522	0.365505	0.175747	-1.92192	-0.372586	0.0117126	0.0257864	0.984731	0.593134	0.984731	0.593134	71	36
12785	NM_001109745,NM_001109746,NM_001347325,NM_001355195,NM_013493	Cnbp	cellular nucleic acid binding protein	protein_coding	NP_001103215.1;NP_001103216.1;NP_001334254.1;NP_001342124.1;NP_038521.1	88431	.	93.6641	306.317	203.583	608.148	3.22435	8.83583	9.25642e-16	1.14827e-14	7.76367	9.4481	7.76367	9.4481	15689	49378
12793	NM_001355011,NM_009919	Cnih1	cornichon family AMPA receptor auxiliary protein 1	protein_coding	NP_001341940.1;NP_034049.2	1277202	.	72.1915	74.3655	156.911	147.642	1.01743	6.84714	0.904129	0.984793	6.84686	6.87157	6.84686	6.87157	8276	8219
12794	NM_001302333,NM_009920	Cnih2	cornichon family AMPA receptor auxiliary protein 2	protein_coding	NP_001289262.1;NP_034050.1	1277225	.	0.148251	0.066538	0.32223	0.132101	-2.20974	-2.41049	0.111707	0.183246	0.287599	0.136032	0.287599	0.136032	16	7
12795	NM_001313916,NM_013807	Plk3	polo like kinase 3	protein_coding	NP_001300845.1;NP_038835.2	109604	.	1.27747	3.60612	2.77663	7.15942	2.78913	2.62449	2.5983e-10	1.92615e-09	2.08412	3.32774	2.08412	3.32774	235	640
12798	NM_007725	Cnn2	calponin 2	protein_coding	NP_031751.1	105093	.	29.2691	0.087749	63.6175	0.174213	-324.397	4.80177	5.25146e-130	4.65426e-127	5.8215	0.2259	5.8215	0.2259	4029	12
12799	NM_001146318,NM_009923,XM_006532120,XM_017314245	Cnp	2',3'-cyclic nucleotide 3' phosphodiesterase	protein_coding	NP_001139790.1;NP_034053.2;XP_006532183.1;XP_017169734.1	88437	.	26.5252	15.1806	57.6536	30.1388	-1.77666	5.68068	7.02108e-05	0.000248571	6.05752	5.24505	6.05752	5.24505	4758	2614
12802	NM_001305278,NM_009924	Cnr2	cannabinoid receptor 2 (macrophage)	protein_coding	NP_001292207.1;NP_034054.3	104650	.	11.9034	2.06634	25.8725	4.10241	-5.82616	4.92408	5.12446e-30	1.71385e-28	5.72175	3.30524	5.72175	3.30524	3755	629
12803	NM_170786	Cntf	ciliary neurotrophic factor	protein_coding	NP_740756.1	88439	.	0.103814	0.224001	0.225644	0.444722	2.13704	-2.03117	0.0925345	0.156257	0.186348	0.374774	0.186348	0.374774	10	21
12807	NM_001146323,NM_001146324,NM_080634,XM_006535377,XM_006535378,XM_006535379,XM_006535380,XM_030252407,XM_030252408,XR_001783645,XR_001783646,XR_003954277,XR_389587	Hps3	HPS3, biogenesis of lysosomal organelles complex 2 subunit 1	protein_coding	NP_001139795.1;NP_001139796.1;NP_542365.3;XP_006535440.1;XP_006535441.1;XP_006535442.1;XP_006535443.1;XP_030108267.1;XP_030108268.1	2153839	.	7.18526	9.68062	15.6175	19.2194	1.33227	4.99892	0.0480608	0.0884637	4.82765	5.22884	4.82765	5.22884	1987	2584
12812	NM_016706	Coil	coilin	protein_coding	NP_057915.2	104842	.	4.99406	8.68364	10.8548	17.2401	1.71689	4.23804	0.000255911	0.000804919	3.8944	4.63318	3.8944	4.63318	1006	1686
12815	NM_001317722,NM_009926,XM_006523559,XM_006523560,XM_006523561,XM_006523562,XM_006523563,XM_006523564,XM_006523566,XM_006523567,XM_006523568,XM_006523569,XM_006523570,XM_006523571,XR_385275,XR_385276	Col11a2	collagen, type XI, alpha 2	protein_coding	NP_001304651.1;NP_034056.1;XP_006523622.1;XP_006523623.1;XP_006523624.1;XP_006523625.1;XP_006523626.1;XP_006523627.1;XP_006523629.1;XP_006523630.1;XP_006523631.1;XP_006523632.1;XP_006523633.1;XP_006523634.1	88447	.	0.101013	0.157248	0.219556	0.312193	1.51727	-0.000498707	0.0670869	0.118311	0.825481	1.1193	0.825481	1.1193	56	83
12819	NM_009928,XM_006537601,XR_001784085	Col15a1	collagen, type XV, alpha 1	protein_coding	NP_034058.2;XP_006537664.1	88449	.	0.603688	0.175064	1.31214	0.347563	-3.45385	1.1594	1.6252e-10	1.22876e-09	2.14385	0.99189	2.14385	0.99189	248	70
12822	NM_001109991,NM_009929,XM_006513173,XM_006513174,XM_006513176,XM_011243346,XM_011243347	Col18a1	collagen, type XVIII, alpha 1	protein_coding	NP_001103461.1;NP_034059.2;XP_006513236.1;XP_006513237.1;XP_006513239.1;XP_011241648.1;XP_011241649.1	88451	.	56.1478	21.9978	122.04	43.6734	-2.58939	7.73045	4.81784e-11	3.83337e-10	8.26382	6.89864	8.26382	6.89864	22220	8376
12826	NM_009931,NR_133670,XM_017312555	Col4a1	collagen, type IV, alpha 1	protein_coding	NP_034061.2;XP_017168044.1	88454	.	7.52086	0.057	16.3469	0.113165	-128.839	4.74074	1.13108e-114	6.683e-112	5.75491	0.495328	5.75491	0.495328	3844	29
12827	NM_009932	Col4a2	collagen, type IV, alpha 2	protein_coding	NP_034062.3	88455	.	4.1658	0.026099	9.05453	0.051815	-154.418	3.85149	5.30671e-102	2.35161e-99	4.88868	0.243221	4.88868	0.243221	2076	13
12830	NM_001163155,NM_007736,XM_006528696,XM_006528697,XM_017318372	Col4a5	collagen, type IV, alpha 5	protein_coding	NP_001156627.1;NP_031762.2;XP_006528759.1;XP_006528760.1;XP_017173861.1	88456	.	4.52793	7.90598	9.84165	15.6962	1.72959	5.42462	0.000155397	0.000510406	5.02016	5.79175	5.02016	5.79175	2281	3851
12831	NM_015734,XM_006497644	Col5a1	collagen, type V, alpha 1	protein_coding	NP_056549.2;XP_006497707.1	88457	.	8.98256	0.006394	19.524	0.012693	-1093.01	5.30806	2.27307e-152	7.25244e-149	6.32376	0.098457	6.32376	0.098457	5737	5
12836	NM_007738	Col7a1	collagen, type VII, alpha 1	protein_coding	NP_031764.2	88462	.	0.023766	0.117312	0.051656	0.232906	4.8527	-0.482677	2.63188e-08	1.55218e-07	0.303804	1.10042	0.303804	1.10042	17	81
12841	NM_009936,XM_006500553,XM_030247058	Col9a3	collagen, type IX, alpha 3	protein_coding	NP_034066.2;XP_006500616.1;XP_030102918.1	894686	.	0.025276	0.036022	0.054939	0.071515	1.35842	-2.99253	0.797512	0.89875	0.11467	0.154459	0.11467	0.154459	6	8
12845	NM_016685,XM_006509539	Comp	cartilage oligomeric matrix protein	protein_coding	NP_057894.2;XP_006509602.1	88469	.	0.095582	0.13403	0.207752	0.266096	1.38065	-1.48923	0.431468	0.56309	0.351356	0.466121	0.351356	0.466121	20	27
12846	NM_001111062,NM_001111063,NM_007744	Comt	catechol-O-methyltransferase	protein_coding	NP_001104532.1;NP_001104533.1;NP_031770.2	88470	.	36.7148	38.9313	79.8011	77.2924	1.04851	6.43885	0.740853	0.850887	6.42075	6.48831	6.42075	6.48831	6141	6285
12847	NM_009938,XM_030245513	Copa	coatomer protein complex subunit alpha	protein_coding	NP_034068.3;XP_030101373.1	1334462	.	85.3444	69.8671	185.5	138.711	-1.23594	8.52336	0.135828	0.216406	8.67152	8.36675	8.67152	8.36675	29500	23298
12848	NM_001285507,NM_001285512,NM_001285513,NM_009939	Cops2	COP9 signalosome subunit 2	protein_coding	NP_001272436.1;NP_001272441.1;NP_001272442.1;NP_034069.2	1330276	.	20.8099	32.9005	45.2311	65.319	1.56046	6.5617	0.00189727	0.00500448	6.2243	6.85934	6.2243	6.85934	5350	8149
12850	NM_001304758,NM_009940,XM_030242060	Coq7	demethyl-Q 7	protein_coding	NP_001291687.1;NP_034070.1;XP_030097920.1	107207	.	17.7563	25.358	38.594	50.3445	1.41006	4.38286	0.0193303	0.0399917	4.19299	4.66566	4.19299	4.66566	1254	1726
12856	NM_001017429,XM_006521750	Cox17	cytochrome c oxidase assembly protein 17, copper chaperone	protein_coding	NP_001017429.1;XP_006521813.1	1333806	.	36.2589	65.1669	78.8102	129.379	1.75372	4.56571	0.000130148	0.000434634	4.18426	4.96023	4.18426	4.96023	1246	2133
12857	NM_001293559,NM_009941	Cox4i1	cytochrome c oxidase subunit 4I1	protein_coding	NP_001280488.1;NP_034071.2	88473	.	366.568	533.879	796.751	1059.94	1.43537	8.46458	0.0110768	0.0245258	8.1853	8.70521	8.1853	8.70521	21039	29477
12858	NM_007747,XM_030244034	Cox5a	cytochrome c oxidase subunit 5A	protein_coding	NP_031773.2;XP_030099894.1	88474	.	134.672	179.632	292.715	356.633	1.31936	6.84921	0.0521848	0.0950423	6.64958	7.04594	6.64958	7.04594	7209	9284
12859	NM_009942	Cox5b	cytochrome c oxidase subunit 5B	protein_coding	NP_034072.2	88475	.	166.601	194.73	362.114	386.607	1.15447	6.76527	0.314109	0.436611	6.67179	6.87713	6.67179	6.87713	7322	8251
12861	NM_007748	Cox6a1	cytochrome c oxidase subunit 6A1	protein_coding	NP_031774.1	103099	.	207.787	229.088	451.634	454.821	1.08899	7.03432	0.549797	0.680707	6.98266	7.10472	6.98266	7.10472	9100	9673
12862	NM_009943	Cox6a2	cytochrome c oxidase subunit 6A2	protein_coding	NP_034073.2	104649	.	0.821281	0.151126	1.78509	0.300038	-5.06182	-1.41442	1.14762e-05	4.65853e-05	0.659097	0.154459	0.659097	0.154459	42	8
12864	NM_053071	Cox6c	cytochrome c oxidase subunit 6C	protein_coding	NP_444301.1	104614	.	154.451	205.055	335.705	407.107	1.31129	6.57965	0.0579328	0.104265	6.38787	6.77477	6.38787	6.77477	6001	7681
12865	NM_009944	Cox7a1	cytochrome c oxidase subunit 7A1	protein_coding	NP_034074.1	1316714	.	5.62431	4.55101	12.2247	9.03536	-1.24136	1.00519	0.268495	0.384981	1.67459	1.46764	1.67459	1.46764	159	125
12866	NM_009945,XM_030244035	Cox7a2	cytochrome c oxidase subunit 7A2	protein_coding	NP_034075.2;XP_030099895.1	1316715	.	85.0137	97.764	184.781	194.096	1.05136	6.24845	0.726914	0.841054	6.23067	6.302	6.23067	6.302	5374	5515
12867	NM_007749	Cox7c	cytochrome c oxidase subunit 7C	protein_coding	NP_031775.1	103226	.	162.109	210.612	352.35	418.139	1.28324	6.46796	0.0811285	0.139316	6.29491	6.65065	6.29491	6.65065	5622	7042
12868	NM_007750	Cox8a	cytochrome c oxidase subunit 8A	protein_coding	NP_031776.1	105959	.	176.172	166.716	382.918	330.99	-1.06987	6.62849	0.636499	0.760205	6.69002	6.59356	6.69002	6.59356	7416	6766
12870	NM_001276248,NM_001276250,NM_007752,XM_006535381,XM_011249655,XM_017319446	Cp	ceruloplasmin	protein_coding	NP_001263177.1;NP_001263179.1;NP_031778.2;XP_006535444.1;XP_011247957.1;XP_017174935.1	88476	.	0.343213	0.037064	0.745985	0.073585	-8.17316	0.341705	4.25265e-17	5.77875e-16	1.68081	0.342993	1.68081	0.342993	160	19
12874	NM_007754	Cpd	carboxypeptidase D	protein_coding	NP_031780.2	107265	.	53.333	16.3579	115.921	32.4762	-3.30092	8.40373	2.73569e-16	3.5338e-15	9.0246	7.30808	9.0246	7.30808	37700	11148
12876	NM_013494	Cpe	carboxypeptidase E	protein_coding	NP_038522.2	101932	.	7.27563	9.34817	15.8139	18.5594	1.26862	4.25731	0.10626	0.175683	4.15665	4.48271	4.15665	4.48271	1221	1512
12877	NM_001252525,NM_001252526,NM_001357107,NM_007755,XM_011250784,XM_011250785,XM_011250786,XM_011250787,XM_011250788,XM_011250790,XM_011250792,XM_017321964,XM_017321965,XM_030242061,XM_030242062,XM_030242063	Cpeb1	cytoplasmic polyadenylation element binding protein 1	protein_coding	NP_001239454.1;NP_001239455.1;NP_001344036.1;NP_031781.1;XP_011249086.1;XP_011249087.1;XP_011249088.1;XP_011249089.1;XP_011249090.1;XP_011249092.1;XP_011249094.1;XP_017177453.1;XP_017177454.1;XP_030097921.1;XP_030097922.1;XP_030097923.1	108442	.	2.47733	0.290779	5.38459	0.577298	-6.98219	2.40014	1.84983e-27	5.19548e-26	3.34806	1.21019	3.34806	1.21019	666	93
12892	NM_007757	Cpox	coproporphyrinogen oxidase	protein_coding	NP_031783.2	104841	.	5.19336	6.73108	11.288	13.3636	1.28018	4.33036	0.0929757	0.15689	4.21886	4.55818	4.21886	4.55818	1278	1597
12894	NM_013495,XM_006531654,XM_006531655,XM_006531658,XM_006531659,XM_011248602	Cpt1a	carnitine palmitoyltransferase 1a, liver	protein_coding	NP_038523.2;XP_006531717.1;XP_006531718.1;XP_006531721.1;XP_006531722.1;XP_011246904.1	1098296	.	49.166	15.5842	106.864	30.9401	-3.19378	7.20841	1.89369e-15	2.28345e-14	7.82153	6.16017	7.82153	6.16017	16334	4992
12895	NM_009948	Cpt1b	carnitine palmitoyltransferase 1b, muscle	protein_coding	NP_034078.2	1098297	.	0.331242	0.160626	0.719969	0.318899	-2.0878	-0.334599	0.00298969	0.00755498	1.02439	0.579561	1.02439	0.579561	75	35
12896	NM_009949	Cpt2	carnitine palmitoyltransferase 2	protein_coding	NP_034079.2	109176	.	11.4338	9.94798	24.8518	19.7502	-1.16391	4.73532	0.298006	0.41893	4.88868	4.67765	4.88868	4.67765	2076	1741
12905	NM_001330138,NM_001330141,NM_001330175,NM_009950,XM_006513180,XM_006513181,XM_006513183,XM_006513184,XM_030244859	Cradd	CASP2 and RIPK1 domain containing adaptor with death domain	protein_coding	NP_001317067.1;NP_001317070.1;NP_001317104.1;NP_034080.1;XP_006513243.1;XP_006513244.1;XP_006513246.1;XP_006513247.1;XP_030100719.1	1336168	.	3.06716	2.03077	6.6666	4.0318	-1.52015	2.26814	0.00998849	0.0223707	2.76068	2.26297	2.76068	2.26297	419	269
12908	NM_007760,XM_006497645,XM_006497646,XM_006497647,XM_030247065,XM_030247066,XM_030247067,XM_030247068,XM_030247069,XM_030247070,XM_030247071,XM_030247072	Crat	carnitine acetyltransferase	protein_coding	NP_031786.2;XP_006497708.1;XP_006497709.1;XP_006497710.1;XP_030102925.1;XP_030102926.1;XP_030102927.1;XP_030102928.1;XP_030102929.1;XP_030102930.1;XP_030102931.1;XP_030102932.1	109501	.	39.9054	10.4443	86.736	20.7357	-3.21574	6.38405	1.67643e-15	2.03532e-14	7.0042	5.34369	7.0042	5.34369	9238	2804
12909	NM_007761	Crcp	calcitonin gene-related peptide-receptor component protein	protein_coding	NP_031787.1	1100818	.	16.39	20.7193	35.6244	41.1351	1.24902	4.85597	0.126286	0.203745	4.7403	5.05031	4.7403	5.05031	1866	2275
12912	NM_001037726,NM_009952,NM_133828,XM_006495650,XM_006495651,XM_006495652,XM_006495653,XM_006495654,XM_006495655,XM_011238424,XM_011238425,XM_017314080,XM_017314099,XM_030245776	Creb1	cAMP responsive element binding protein 1	protein_coding	NP_001032815.1;NP_034082.1;NP_598589.2;XP_006495713.1;XP_006495714.1;XP_006495715.1;XP_006495716.1;XP_006495717.1;XP_006495718.1;XP_011236726.1;XP_011236727.1;XP_017169569.1;XP_017169588.1;XP_030101636.1	88494	.	7.44191	5.3828	16.1753	10.6868	-1.40845	5.6302	0.0174303	0.0364723	5.88009	5.39593	5.88009	5.39593	4199	2910
12913	NM_013497	Creb3	cAMP responsive element binding protein 3	protein_coding	NP_038525.2	99946	.	25.5073	20.572	55.4411	40.8426	-1.25515	5.25095	0.115957	0.18938	5.43818	5.11877	5.43818	5.11877	3072	2389
12914	NM_001025432,XM_006521751,XM_006521752,XM_006521753,XM_006521754	Crebbp	CREB binding protein	protein_coding	NP_001020603.1;XP_006521814.1;XP_006521815.1;XP_006521816.1;XP_006521817.1	1098280	.	6.35662	5.26024	13.8164	10.4434	-1.34574	5.7599	0.0389275	0.0738594	5.98053	5.56	5.98053	5.56	4507	3269
12915	NM_017406	Atf6b	activating transcription factor 6 beta	protein_coding	NP_059102.2	105121	.	27.2672	34.0023	59.2663	67.5067	1.23146	6.3781	0.145474	0.229573	6.23886	6.53564	6.23886	6.53564	5405	6497
12916	NM_001110850,NM_001110851,NM_001110852,NM_001110853,NM_001110854,NM_001110855,NM_001110856,NM_001110857,NM_001110858,NM_001110859,NM_001271503,NM_001271504,NM_001271505,NM_001271506,NM_001311066,NM_001311067,NM_013498,NR_073193,XM_006525554,XM_006525555,XM_006525556,XM_006525557,XM_006525558,XM_006525559,XM_006525560,XM_006525561,XM_006525562,XM_006525563,XM_006525564,XM_006525565,XM_006525566,XM…	Crem	cAMP responsive element modulator	protein_coding	NP_001104320.1;NP_001104321.1;NP_001104322.1;NP_001104323.1;NP_001104324.2;NP_001104325.2;NP_001104326.1;NP_001104327.1;NP_001104328.1;NP_001104329.1;NP_001258432.1;NP_001258433.1;NP_001258434.1;NP_001258435.1;NP_001297995.1;NP_001297996.1;NP_038526.2;XP_006525617.1;XP_006525618.1;XP_006525619.1;XP_006525620.1;XP_006525621.1;XP_006525622.1;XP_006525623.1;XP_006525624.1;XP_006525625.1;XP_006525626…	88495	.	3.18607	2.90691	6.92506	5.77123	-1.09149	2.88737	0.580878	0.711881	3.11997	3.00875	3.11997	3.00875	558	499
12925	NM_007763	Crip1	cysteine-rich protein 1 (intestinal)	protein_coding	NP_031789.1	88501	.	247.203	65.164	537.305	129.374	-3.84078	6.21314	9.87081e-20	1.62507e-18	6.89094	4.9836	6.89094	4.9836	8535	2169
12927	NM_001198839,NM_009954	Bcar1	breast cancer anti-estrogen resistance 1	protein_coding	NP_001185768.1;NP_034084.2	108091	.	1.99717	0.350969	4.34092	0.696798	-5.66382	1.99553	2.13092e-21	4.0278e-20	2.95019	1.12865	2.95019	1.12865	488	84
12928	NM_001277219,NM_001277221,NM_133656,XM_006532124,XM_006532125	Crk	v-crk avian sarcoma virus CT10 oncogene homolog	protein_coding	NP_001264148.1;NP_001264150.1;NP_598417.2;XP_006532187.1;XP_006532188.1	88508	.	16.9785	13.9387	36.9034	27.6732	-1.24296	6.52785	0.128027	0.206264	6.68983	6.37943	6.68983	6.37943	7415	5823
12929	NM_001277231,NM_007764	Crkl	v-crk avian sarcoma virus CT10 oncogene homolog-like	protein_coding	NP_001264160.1;NP_031790.2	104686	.	17.7458	11.6307	38.5713	23.091	-1.54432	6.29568	0.00245326	0.00633386	6.58991	5.97105	6.58991	5.97105	6914	4370
12934	NM_009955,XM_006518508	Dpysl2	dihydropyrimidinase-like 2	protein_coding	NP_034085.2;XP_006518571.1	1349763	.	14.6314	7.94293	31.8018	15.7695	-1.86694	5.73177	1.59263e-05	6.29827e-05	6.13287	5.24988	6.13287	5.24988	5017	2623
12946	NM_001355060,NM_001355061,NM_013499	Cr1l	complement component (3b/4b) receptor 1-like	protein_coding	NP_001341989.1;NP_001341990.1;NP_038527.2	88513	.	44.9712	33.3219	97.7468	66.1556	-1.36681	6.11062	0.0293346	0.0578032	6.33587	5.89158	6.33587	5.89158	5786	4132
12952	NM_007771,XM_011243348,XM_011243349,XM_030244860	Cry1	cryptochrome 1 (photolyase-like)	protein_coding	NP_031797.1;XP_011241650.1;XP_011241651.1;XP_030100720.1	1270841	.	2.62544	4.38602	5.7065	8.70779	1.65377	3.48855	0.000916687	0.00257963	3.23852	3.90266	3.23852	3.90266	612	988
12953	NM_009963,XM_017315281,XM_030247073	Cry2	cryptochrome 2 (photolyase-like)	protein_coding	NP_034093.1;XP_017170770.1;XP_030102933.1	1270859	.	3.05468	2.89196	6.63946	5.74157	-1.0463	3.64225	0.769891	0.875634	3.78032	3.71987	3.78032	3.71987	924	862
12959	NM_001312884,NM_021351,XM_006534749	Cryba4	crystallin, beta A4	protein_coding	NP_001299813.1;NP_067326.1;XP_006534812.1	102716	.	0.255376	0.125301	0.555069	0.248767	-1.74775	-2.16496	0.214446	0.319307	0.31983	0.190622	0.31983	0.190622	18	10
12962	NM_001159650,NM_001359004,NM_001359005,NM_001359006,NM_001359007,NM_001359008,NM_021352,XM_011249404,XM_030254104	Crybb3	crystallin, beta B3	protein_coding	NP_001153122.1;NP_001345933.1;NP_001345934.1;NP_001345935.1;NP_001345936.1;NP_001345937.1;NP_067327.1;XP_011247706.1;XP_030109964.1	102717	.	0.010857	0.03344	0.023599	0.06639	3.43187	-3.46098	0.189409	0.287337	0.039245	0.136032	0.039245	0.136032	2	7
12972	NM_001357672,NM_001357673,NM_001357674,NM_001357675,NM_001357676,NM_009968,NR_151773,NR_151774	Cryz	crystallin, zeta	protein_coding	NP_001344601.1;NP_001344602.1;NP_001344603.1;NP_001344604.1;NP_001344605.1;NP_034098.1	88527	.	4.7132	7.26531	10.2443	14.4242	1.51814	3.9889	0.0049463	0.0119071	3.7643	4.32998	3.7643	4.32998	913	1353
12974	NM_026444,XM_030244861	Cs	citrate synthase	protein_coding	NP_080720.1;XP_030100721.1	88529	.	99.3819	133.635	216.011	265.312	1.32926	8.49833	0.0452219	0.083806	8.28298	8.69246	8.28298	8.69246	22518	29217
12977	NM_001113529,NM_001113530,NM_007778	Csf1	colony stimulating factor 1 (macrophage)	protein_coding	NP_001107001.1;NP_001107002.1;NP_031804.3	1339753	.	9.14205	1.90115	19.8706	3.77445	-4.33105	4.46823	1.23641e-21	2.37073e-20	5.20624	3.21594	5.20624	3.21594	2605	587
12978	NM_001037859	Csf1r	colony stimulating factor 1 receptor	protein_coding	NP_001032948.2	1339758	.	845.662	520.931	1838.08	1034.23	-1.64358	11.4546	0.000482315	0.00143928	11.7693	11.0527	11.7693	11.0527	253098	150311
12982	NM_009970,XM_011247130,XM_011247131,XM_011247132,XM_011247134,XM_017318052,XM_030250735,XM_030250736,XR_003952743,XR_003952744,XR_003952745,XR_003952746,XR_003952747,XR_003952748,XR_003952749,XR_877658,XR_877659	Csf2ra	colony stimulating factor 2 receptor, alpha, low-affinity (granulocyte-macrophage)	protein_coding	NP_034100.2;XP_011245432.1;XP_011245433.1;XP_011245434.1;XP_011245436.1;XP_017173541.1;XP_030106595.1;XP_030106596.1	1339754	.	42.5396	33.6214	92.4615	66.7503	-1.30244	6.34092	0.0648455	0.115016	6.53413	6.1576	6.53413	6.1576	6649	4983
12983	NM_001358854,NM_007780	Csf2rb	colony stimulating factor 2 receptor, beta, low-affinity (granulocyte-macrophage)	protein_coding	NP_001345783.1;NP_031806.3	1339759	.	84.9022	59.8991	184.538	118.921	-1.43649	8.53671	0.0108981	0.0241703	8.77763	8.25652	8.77763	8.25652	31757	21579
12984	NM_001287389,NM_007781	Csf2rb2	colony stimulating factor 2 receptor, beta 2, low-affinity (granulocyte-macrophage)	protein_coding	NP_001274318.1;NP_031807.1	1339760	.	105.246	33.2426	228.757	65.9982	-3.21525	8.43353	1.11261e-15	1.37062e-14	9.04546	7.36655	9.04546	7.36655	38250	11612
12986	NM_001252651,NM_007782,NR_045561,XM_006502708,XM_006502709,XM_006502710,XM_006502711,XM_006502712,XM_006502713,XM_006502714,XM_006502716,XM_006502717,XM_006502718,XM_006502719,XM_011240421,XM_011240422,XM_011240423,XM_017319944,XM_017319945,XM_030253157,XM_030253158,XM_030253159,XM_030253160,XM_030253161,XM_030253162	Csf3r	colony stimulating factor 3 receptor (granulocyte)	protein_coding	NP_001239580.1;NP_031808.2;XP_006502771.1;XP_006502772.1;XP_006502773.1;XP_006502774.1;XP_006502775.1;XP_006502776.1;XP_006502777.1;XP_006502779.1;XP_006502780.1;XP_006502781.1;XP_006502782.1;XP_011238723.1;XP_011238724.1;XP_011238725.1;XP_017175433.1;XP_017175434.1;XP_030109017.1;XP_030109018.1;XP_030109019.1;XP_030109020.1;XP_030109021.1;XP_030109022.1	1339755	.	7.42484	1.04144	16.1382	2.06763	-6.99107	4.01085	1.97021e-33	7.76067e-32	4.86567	2.32935	4.86567	2.32935	2042	285
12988	NM_001304761,NM_007783,XM_006510801,XM_006510802,XM_011242659,XM_030244037,XM_030244038,XM_030244039	Csk	c-src tyrosine kinase	protein_coding	NP_001291690.1;NP_031809.2;XP_006510864.1;XP_006510865.1;XP_011240961.1;XP_030099897.1;XP_030099898.1;XP_030099899.1	88537	.	60.756	72.2658	132.056	143.473	1.17162	7.60242	0.265506	0.381484	7.49148	7.71881	7.49148	7.71881	12979	14843
12995	NM_007788,XM_006498657,XM_011239272,XM_030247074,XM_030247075,XM_030247076	Csnk2a1	casein kinase 2, alpha 1 polypeptide	protein_coding	NP_031814.2;XP_006498720.1;XP_011237574.1;XP_030102934.1;XP_030102935.1;XP_030102936.1	88543	.	23.1944	41.416	50.414	82.2255	1.76478	7.1725	7.33145e-05	0.000258358	6.71882	7.53237	6.71882	7.53237	7567	13035
13000	NM_009974,XM_006530641,XM_006530642,XM_006530643,XM_017312556,XM_030243279	Csnk2a2	casein kinase 2, alpha prime polypeptide	protein_coding	NP_034104.1;XP_006530704.1;XP_006530705.1;XP_006530706.1;XP_017168045.1;XP_030099139.1	88547	.	19.1337	31.1883	41.5878	61.9198	1.61302	5.65315	0.000922718	0.00259477	5.30363	5.97948	5.30363	5.97948	2792	4396
13001	NM_001303445,NM_001303446,NM_001303476,NM_009975	Csnk2b	casein kinase 2, beta polypeptide	protein_coding	NP_001290374.1;NP_001290375.1;NP_001290405.1;NP_034105.1	88548	.	95.2686	116.291	207.07	230.879	1.2016	6.76442	0.198116	0.29839	6.64004	6.90256	6.64004	6.90256	7161	8399
13002	NM_001271584,NM_001271585,NM_016775,NR_073369,XM_011239923,XR_003950402,XR_003950403,XR_003950404,XR_003950405,XR_867108	Dnajc5	DnaJ heat shock protein family (Hsp40) member C5	protein_coding	NP_001258513.1;NP_001258514.1;NP_058055.1;XP_011238225.1	892995	.	33.4894	22.7507	72.7905	45.1681	-1.48711	7.06253	0.0054667	0.0130517	7.32927	6.76112	7.32927	6.76112	11591	7608
13003	NM_001081249,NM_001134474,NM_001134475,NM_019389,NM_172955,XM_011244470,XM_011244471	Vcan	versican	protein_coding	NP_001074718.1;NP_001127946.1;NP_001127947.1;NP_062262.2;NP_766543.1;XP_011242772.1;XP_011242773.1	102889	.	1.58516	0.140061	3.44542	0.278071	-11.7278	3.31155	2.49482e-44	1.61133e-42	4.26615	1.35265	4.26615	1.35265	1323	110
13006	NM_007790	Smc3	structural maintenance of chromosomes 3	protein_coding	NP_031816.2	1339795	.	11.1101	12.0993	24.1483	24.0213	1.07567	5.89721	0.611781	0.741453	5.86788	5.97138	5.86788	5.97138	4163	4371
13007	NM_001360782,NM_007791,NR_153810	Csrp1	cysteine and glycine-rich protein 1	protein_coding	NP_001347711.1;NP_031817.1	88549	.	102.57	50.8438	222.941	100.943	-2.04046	7.19502	7.03506e-07	3.46937e-06	7.62666	6.60533	7.62666	6.60532	14261	6822
13008	NM_007792	Csrp2	cysteine and glycine-rich protein 2	protein_coding	NP_031818.3	1202907	.	12.6537	0.400694	27.5033	0.795519	-31.2775	2.63517	1.68747e-58	2.03941e-56	3.69841	0.466121	3.69841	0.466121	869	27
13010	NM_009976	Cst3	cystatin C	protein_coding	NP_034106.2	102519	.	996.799	1030.03	2166.58	2044.96	1.02062	9.7376	0.885551	0.969437	9.72446	9.75387	9.72446	9.75387	61283	61052
13011	NM_009977	Cst7	cystatin F (leukocystatin)	protein_coding	NP_034107.2	1298217	.	2.97623	1.60409	6.46895	3.18469	-1.87683	1.27927	0.000636195	0.00184733	2.04609	1.41512	2.04609	1.41512	227	118
13014	NM_007793	Cstb	cystatin B	protein_coding	NP_031819.1	109514	.	554.406	384.369	1205.02	763.108	-1.46035	8.22609	0.0078177	0.0180251	8.47746	7.933	8.47746	7.933	25778	17230
13016	NM_001198859,NM_001198860,NM_001198861,NM_001310535,NM_013502,XM_030254105	Ctbp1	C-terminal binding protein 1	protein_coding	NP_001185788.1;NP_001185789.1;NP_001185790.1;NP_001297464.1;NP_038530.1;XP_030109965.1	1201685	.	80.0855	73.202	174.069	145.332	-1.10207	7.64275	0.494365	0.626517	7.71783	7.5783	7.71783	7.5783	15196	13459
13017	NM_001170744,NM_001347623,NM_009980,XM_006507308,XM_006507309,XM_006507310,XM_006507311,XM_006507312,XM_030242064,XM_030242065,XM_030242066,XM_030242067,XM_030242068,XM_030242069,XM_030242070	Ctbp2	C-terminal binding protein 2	protein_coding	NP_001164215.1;NP_001334552.1;NP_034110.1;XP_006507371.1;XP_006507372.1;XP_006507373.1;XP_006507374.1;XP_006507375.1;XP_030097924.1;XP_030097925.1;XP_030097926.1;XP_030097927.1;XP_030097928.1;XP_030097929.1;XP_030097930.1	1201686	.	14.651	22.4865	31.8445	44.6437	1.51888	5.91662	0.0036584	0.00906968	5.61296	6.20589	5.61296	6.20589	3477	5155
13018	NM_001358924,NM_181322,XM_006530646,XM_006530647,XM_006530648,XM_030243280,XM_030243281,XM_030243282,XM_030243283	Ctcf	CCCTC-binding factor	protein_coding	NP_001345853.1;NP_851839.1;XP_006530709.1;XP_006530710.1;XP_006530711.1;XP_030099140.1;XP_030099141.1;XP_030099142.1;XP_030099143.1	109447	.	24.4279	24.5984	53.0951	48.8365	-1.01219	6.64887	0.933057	1	6.6714	6.6541	6.6714	6.6541	7320	7059
13024	NM_001145799,NM_007796	Ctla2a	cytotoxic T lymphocyte-associated protein 2 alpha	protein_coding	NP_001139271.1;NP_031822.2	88554	.	3.8975	2.29394	8.47138	4.55429	-1.71194	2.18576	0.00109764	0.00304905	2.74593	2.11558	2.74593	2.11558	414	236
13025	NM_001145801,NM_007797,XM_011244472,XR_382421	Ctla2b	cytotoxic T lymphocyte-associated protein 2 beta	protein_coding	NP_001139273.1;NP_031823.1;XP_011242774.1	88555	.	46.5818	30.0634	101.247	59.6864	-1.57131	5.4975	0.00176157	0.00468295	5.81197	5.17457	5.81197	5.17457	4002	2486
13026	NM_001163159,NM_001163160,NM_009981	Pcyt1a	phosphate cytidylyltransferase 1, choline, alpha isoform	protein_coding	NP_001156631.1;NP_001156632.1;NP_034111.1	88557	.	24.6202	8.59459	53.513	17.0633	-2.89611	6.40104	3.29238e-13	3.22427e-12	6.98407	5.47137	6.98407	5.47137	9109	3070
13030	NM_007798,XM_017315833	Ctsb	cathepsin B	protein_coding	NP_031824.1;XP_017171322.1	88561	.	2602.22	693.104	5656.03	1376.06	-3.80267	13.0177	7.98345e-20	1.32391e-18	13.6809	11.7542	13.6809	11.7542	952441	244480
13032	NM_001311790,NM_009982,XM_006507320	Ctsc	cathepsin C	protein_coding	NP_001298719.1;NP_034112.3;XP_006507383.1	109553	.	34.5636	74.3224	75.1254	147.556	2.02762	8.58745	8.12501e-07	3.97236e-06	7.99483	9.01175	7.99483	9.01175	18428	36472
13033	NM_009983	Ctsd	cathepsin D	protein_coding	NP_034113.1	88562	.	4384.7	1189.96	9530.33	2362.5	-3.73063	12.4705	2.45592e-19	3.89844e-18	13.128	11.229	13.128	11.229	649206	169861
13034	NM_007799	Ctse	cathepsin E	protein_coding	NP_031825.2	107361	.	0.735287	0.008718	1.59818	0.017308	-55.678	-0.186726	9.9807e-24	2.21449e-22	1.41594	0.0401926	1.41594	0.0401926	121	2
13036	NM_001312649,NM_007801,XM_011242660	Ctsh	cathepsin H	protein_coding	NP_001299578.1;NP_031827.2;XP_011240962.1	107285	.	72.8393	12.2388	158.319	24.2983	-6.00995	6.19495	2.78435e-32	1.05009e-30	6.98376	4.45231	6.98376	4.45231	9107	1479
13038	NM_007802,XM_006500974	Ctsk	cathepsin K	protein_coding	NP_031828.2;XP_006501037.1	107823	.	6.26522	1.70308	13.6177	3.38122	-4.11028	2.8725	7.58141e-18	1.08375e-16	3.67056	1.94612	3.67056	1.94612	851	202
13039	NM_009984,XM_006517080	Ctsl	cathepsin L	protein_coding	NP_034114.1;XP_006517143.1	88564	.	629.836	495.514	1368.97	983.77	-1.2869	11.0302	0.0753422	0.130887	11.2013	10.8375	11.2013	10.8375	170699	129473
13040	NM_001267695,NM_021281,XM_006500975	Ctss	cathepsin S	protein_coding	NP_001254624.2;NP_067256.4;XP_006501038.2	107341	.	1812.05	635.05	3938.57	1260.8	-2.88954	10.7741	2.3805e-13	2.36023e-12	11.3459	9.81612	11.3459	9.81612	188710	63747
13043	NM_001252572,NM_001357116,NM_007803,XR_001785469,XR_003946381,XR_003946382	Cttn	cortactin	protein_coding	NP_001239501.1;NP_001344045.1;NP_031829.2	99695	.	3.92749	0.038643	8.53655	0.076719	-78.6715	2.77636	7.49309e-74	1.44021e-71	3.85508	0.2259	3.85508	0.2259	977	12
13046	NM_001244891,NM_001244903,NM_017368,NM_198683,XM_006498669,XM_017315295,XM_030247083,XM_030247084,XM_030247086,XM_030247094,XM_030247101,XM_030247102,XM_030247106,XM_030247109,XM_030247110,XM_030247111,XM_030247112,XM_030247114,XM_030247115,XM_030247118,XM_030247119,XM_030247123	Celf1	CUGBP, Elav-like family member 1	protein_coding	NP_001231820.1;NP_001231832.1;NP_059064.2;NP_941955.1;XP_006498732.1;XP_017170784.1;XP_030102943.1;XP_030102944.1;XP_030102946.1;XP_030102954.1;XP_030102961.1;XP_030102962.1;XP_030102966.1;XP_030102969.1;XP_030102970.1;XP_030102971.1;XP_030102972.1;XP_030102974.1;XP_030102975.1;XP_030102978.1;XP_030102979.1;XP_030102983.1	1342295	.	11.8894	16.0648	25.8422	31.8943	1.34009	6.72531	0.040432	0.0762786	6.51424	6.93257	6.51424	6.93257	6557	8577
13047	NM_001291233,NM_001291234,NM_001291238,NM_001291239,NM_001291240,NM_009986,NM_198602,XM_006504350,XM_006504352,XM_006504354,XM_006504356,XM_017320654,XM_030254106,XM_030254107,XM_030254108,XM_030254109,XM_030254110,XM_030254111,XM_030254112,XM_030254113,XM_030254114,XM_030254115	Cux1	cut-like homeobox 1	protein_coding	NP_001278162.1;NP_001278163.1;NP_001278167.1;NP_001278168.1;NP_001278169.1;NP_034116.3;NP_941004.2;XP_006504413.1;XP_006504415.1;XP_006504417.1;XP_006504419.1;XP_017176143.1;XP_030109966.1;XP_030109967.1;XP_030109968.1;XP_030109969.1;XP_030109970.1;XP_030109971.1;XP_030109972.1;XP_030109973.1;XP_030109974.1;XP_030109975.1	88568	.	79.0109	31.8506	171.733	63.2347	-2.28292	8.0978	9.75776e-09	6.05702e-08	8.57733	7.39128	8.57733	7.39128	27631	11814
13051	NM_009987,XM_011242934	Cx3cr1	chemokine (C-X3-C motif) receptor 1	protein_coding	NP_034117.3;XP_011241236.1	1333815	.	25.0298	15.2877	54.4034	30.3515	-1.67309	6.29899	0.000340982	0.00105034	6.63704	5.90423	6.63704	5.90423	7146	4169
13056	NM_001356374,NM_007805,XM_006532131,XM_006532132,XM_006532133,XM_006532134	Cyb561	cytochrome b-561	protein_coding	NP_001343303.1;NP_031831.2;XP_006532194.1;XP_006532195.1;XP_006532196.1;XP_006532197.1	103253	.	0.120446	0.101261	0.261795	0.201038	-1.17853	-1.331	0.62586	0.752981	0.485273	0.42117	0.485273	0.42117	29	24
13057	NM_001301284,NM_007806	Cyba	cytochrome b-245, alpha polypeptide	protein_coding	NP_001288213.1;NP_031832.2	1316658	.	448.682	323.549	975.228	642.358	-1.40717	8.27167	0.0163618	0.0345037	8.50098	8.00981	8.50098	8.00981	26203	18176
13058	NM_007807,XM_006527565	Cybb	cytochrome b-245, beta polypeptide	protein_coding	NP_031833.3;XP_006527628.1	88574	.	72.4327	183.166	157.435	363.649	2.49555	9.33007	2.23759e-10	1.67039e-09	8.52839	9.84542	8.52839	9.84542	26707	65056
13063	NM_007808	Cycs	cytochrome c, somatic	protein_coding	NP_031834.1	88578	.	23.8143	71.1234	51.7614	141.205	2.94946	7.3038	1.08008e-13	1.1039e-12	6.33981	7.88846	6.33981	7.88846	5802	16704
13078	NM_001364889,NM_009994	Cyp1b1	cytochrome P450, family 1, subfamily b, polypeptide 1	protein_coding	NP_001351818.1;NP_034124.1	88590	.	7.64824	0.066702	16.6238	0.132427	-107.989	4.33188	6.71596e-105	3.34812e-102	5.35216	0.451292	5.35216	0.451292	2890	26
13082	NM_007811,XM_017318053	Cyp26a1	cytochrome P450, family 26, subfamily a, polypeptide 1	protein_coding	NP_031837.2;XP_017173542.1	1096359	.	0.022097	0.075405	0.048029	0.149705	2.51335	-2.99132	0.194536	0.293746	0.0774506	0.190622	0.0774506	0.190622	4	10
13121	NM_020010	Cyp51	cytochrome P450, family 51	protein_coding	NP_064394.2	106040	.	9.1785	25.4075	19.9498	50.4428	2.7341	6.31234	5.1948e-12	4.55594e-11	5.44459	6.87453	5.44459	6.87453	3086	8236
13132	NM_001008702,NM_001037905,NM_001102400,NM_001310446,NM_023118,XM_011245324,XM_017316424,XM_030248312,XM_030248313	Dab2	disabled 2, mitogen-responsive phosphoprotein	protein_coding	NP_001008702.1;NP_001032994.1;NP_001095870.1;NP_001297375.1;NP_075607.2;XP_011243626.1;XP_017171913.1;XP_030104172.1;XP_030104173.1	109175	.	117.553	89.3045	255.506	177.301	-1.31051	8.91903	0.0569205	0.102721	9.10349	8.71417	9.10349	8.71417	39823	29661
13135	NM_001113358,NM_010015	Dad1	defender against cell death 1	protein_coding	NP_001106829.1;NP_034145.1	101912	.	91.7083	93.3874	199.332	185.407	1.0046	6.11029	0.975533	1	6.12719	6.13371	6.12719	6.13371	4997	4900
13138	NM_001276481,NM_001276482,NM_001276485,NM_001276486,NM_001276492,NM_001276493,NM_010017,XM_006511636,XM_030244040,XM_030244041	Dag1	dystroglycan 1	protein_coding	NP_001263410.1;NP_001263411.1;NP_001263414.1;NP_001263415.1;NP_001263421.1;NP_001263422.1;NP_034147.1;XP_006511699.1;XP_030099900.1;XP_030099901.1	101864	.	41.1703	26.5123	89.4854	52.6362	-1.55078	7.62517	0.00210552	0.00549654	7.91301	7.28331	7.91301	7.28331	17408	10957
13139	NM_001358745,NM_001358746,NM_016811,XM_011243351,XM_011243359,XM_011243363,XM_017313786,XM_017313790,XM_030244862,XM_030244863,XM_030244864,XM_030244865,XR_001779449,XR_001779451,XR_003948587,XR_380362	Dgka	diacylglycerol kinase, alpha	protein_coding	NP_001345674.1;NP_001345675.1;NP_058091.2;XP_011241653.1;XP_011241661.1;XP_011241665.1;XP_017169275.1;XP_017169279.1;XP_030100722.1;XP_030100723.1;XP_030100724.1;XP_030100725.1	102952	.	3.9276	0.604794	8.53679	1.20073	-6.06318	2.74831	7.58036e-26	1.91042e-24	3.64217	1.53248	3.64217	1.53248	833	134
13144	NM_001190473,NM_001190474,NM_007828,XM_006513194,XM_006513195,XM_030244866	Dapk3	death-associated protein kinase 3	protein_coding	NP_001177402.1;NP_001177403.2;NP_031854.1;XP_006513257.1;XP_006513258.1;XP_030100726.1	1203520	.	13.5375	13.8197	29.4244	27.437	1.02755	4.54751	0.855313	0.946045	4.58735	4.62495	4.58735	4.62495	1671	1676
13163	NM_001199733,NM_001355704,NM_007829,NR_149750,XM_006523581,XM_006523582	Daxx	Fas death domain-associated protein	protein_coding	NP_001186662.1;NP_001342633.1;NP_031855.3;XP_006523644.1;XP_006523645.1	1197015	.	18.2168	34.3256	39.595	68.1484	1.8751	6.17423	1.29615e-05	5.20452e-05	5.67851	6.5723	5.67851	6.5723	3642	6666
13167	NM_001037999,NM_007830	Dbi	diazepam binding inhibitor	protein_coding	NP_001033088.1;NP_031856.1	94865	.	172.144	240.58	374.163	477.635	1.38028	7.00136	0.0239368	0.0483434	6.76326	7.22457	6.76326	7.22457	7806	10517
13169	NM_001146308,NM_001146309,NM_013810	Dbnl	drebrin-like	protein_coding	NP_001139780.1;NP_001139781.1;NP_038838.1	700006	.	45.572	49.5579	99.0526	98.3899	1.07367	6.89271	0.618318	0.747955	6.85272	6.95442	6.85272	6.95442	8310	8709
13170	NM_016974,XM_006540596,XM_006540597	Dbp	D site albumin promoter binding protein	protein_coding	NP_058670.2;XP_006540659.1;XP_006540660.1	94866	.	5.66635	2.16553	12.316	4.29934	-2.64329	2.7542	1.31922e-09	9.07917e-09	3.42601	2.22859	3.42601	2.22859	707	261
13171	NM_001357344,NM_010022,XM_006500977	Dbt	dihydrolipoamide branched chain transacylase E2	protein_coding	NP_001344273.1;NP_034152.2;XP_006501040.1	105386	.	2.57935	4.88266	5.60632	9.6938	1.86324	3.70003	3.71623e-05	0.000138	3.33037	4.16028	3.33037	4.16028	657	1195
13175	NM_001111051,NM_001111052,NM_001111053,NM_001195538,NM_001195539,NM_001195540,NM_001357466,NM_001357468,NM_001357469,NM_001357475,NM_001357476,NM_019978,XM_006500981,XM_006500982,XM_006500983,XM_011240007,XM_017319447,XM_030252411,XM_030252412,XR_003954278,XR_003954279	Dclk1	doublecortin-like kinase 1	protein_coding	NP_001104521.1;NP_001104522.1;NP_001104523.1;NP_001182467.1;NP_001182468.1;NP_001182469.1;NP_001344395.1;NP_001344397.1;NP_001344398.1;NP_001344404.1;NP_001344405.1;NP_064362.1;XP_006501044.1;XP_006501045.1;XP_006501046.1;XP_011238309.1;XP_017174936.1;XP_030108271.1;XP_030108272.1	1330861	.	1.44921	0.584421	3.14992	1.16028	-2.48806	2.80276	1.12731e-08	6.95707e-08	3.44805	2.31713	3.44805	2.31713	719	282
13177	NM_010023	Eci1	enoyl-Coenzyme A delta isomerase 1	protein_coding	NP_034153.2	94871	.	13.3682	16.4402	29.0564	32.6396	1.21445	4.1071	0.189139	0.287337	4.0478	4.31265	4.0478	4.31265	1127	1336
13178	NM_007832	Dck	deoxycytidine kinase	protein_coding	NP_031858.1	102726	.	43.5494	44.3307	94.6563	88.012	1.00546	7.15174	0.970043	1	7.15767	7.16546	7.15767	7.16546	10283	10092
13185	NM_007834	Vps26c	VPS26 endosomal protein sorting factor C	protein_coding	NP_031860.1	1206040	.	40.0502	21.1847	87.0507	42.059	-1.91409	6.28755	6.6605e-06	2.8043e-05	6.69463	5.77063	6.69463	5.77063	7440	3794
13191	NM_001198866,NM_001198867,NM_001347310,NM_007835,XM_006505485,XM_006505486,XM_006505487,XM_006505488,XM_006505489,XM_006505490,XM_006505491,XM_006505492,XM_006505493,XM_006505494,XM_006505495,XM_006505496,XM_017321379,XM_030255135,XM_030255136,XM_030255137	Dctn1	dynactin 1	protein_coding	NP_001185795.1;NP_001185796.1;NP_001334239.1;NP_031861.2;XP_006505548.1;XP_006505549.1;XP_006505550.1;XP_006505551.1;XP_006505552.1;XP_006505553.1;XP_006505554.1;XP_006505555.1;XP_006505556.1;XP_006505557.1;XP_006505558.1;XP_006505559.1;XP_017176868.1;XP_030110995.1;XP_030110996.1;XP_030110997.1	107745	.	50.2586	28.4138	109.239	56.4115	-1.79517	7.42907	4.38756e-05	0.000161093	7.79652	6.95754	7.79652	6.95754	16052	8728
13194	NM_015735,XM_006526639	Ddb1	damage specific DNA binding protein 1	protein_coding	NP_056550.1;XP_006526702.1	1202384	.	141.565	190.568	307.698	378.345	1.33012	9.52722	0.0445137	0.0826691	9.30904	9.72004	9.30904	9.72004	45932	59635
13196	NM_001276461,NM_001276462,NM_001276463,NM_001276467,NM_010026,XM_006520392,XM_006520393,XM_006520394,XM_006520395,XM_006520396,XM_006520397,XM_006520398,XM_006520399,XM_006520400,XM_006520401,XM_006520402,XM_006520403,XM_011245448,XM_030248315,XM_030248316,XM_030248317	Asap1	ArfGAP with SH3 domain, ankyrin repeat and PH domain1	protein_coding	NP_001263390.1;NP_001263391.1;NP_001263392.1;NP_001263396.1;NP_034156.2;XP_006520455.1;XP_006520456.1;XP_006520457.1;XP_006520458.1;XP_006520459.1;XP_006520460.1;XP_006520461.1;XP_006520462.1;XP_006520463.1;XP_006520464.1;XP_006520465.1;XP_006520466.1;XP_011243750.1;XP_030104175.1;XP_030104176.1;XP_030104177.1	1342335	.	26.6324	12.1146	57.8865	24.0518	-2.22162	6.99018	3.13226e-08	1.82769e-07	7.46189	6.32022	7.46189	6.32022	12714	5586
13197	NM_007836	Gadd45a	growth arrest and DNA-damage-inducible 45 alpha	protein_coding	NP_031862.1	107799	.	3.21064	1.34791	6.97847	2.67609	-2.41106	1.58191	7.75265e-07	3.79847e-06	2.37616	1.45283	2.37616	1.45283	304	123
13198	NM_001290183,NM_007837,XM_006513197,XM_030244867	Ddit3	DNA-damage inducible transcript 3	protein_coding	NP_001277112.1;NP_031863.3;XP_006513260.1;XP_030100727.1	109247	.	8.48094	3.25465	18.4337	6.46164	-2.71694	2.74956	4.8644e-10	3.50326e-09	3.43155	2.20227	3.43155	2.20227	710	255
13200	NM_007838	Ddost	dolichyl-di-phosphooligosaccharide-protein glycotransferase	protein_coding	NP_031864.2	1194508	.	109.836	107.342	238.734	213.111	-1.03597	7.91736	0.803819	0.904516	7.94831	7.89755	7.94831	7.89755	17841	16810
13202	NM_010027	Ddt	D-dopachrome tautomerase	protein_coding	NP_034157.1	1298381	.	25.4265	17.9943	55.2656	35.7251	-1.43059	3.81115	0.0164594	0.0346865	4.12849	3.64691	4.12849	3.64691	1196	816
13204	NM_001042620,NM_007839,NR_104311	Dhx15	DEAH (Asp-Glu-Ala-His) box polypeptide 15	protein_coding	NP_001036085.1;NP_031865.2	1099786	.	45.2798	92.4436	98.4176	183.533	2.01621	7.78914	1.02364e-06	4.92464e-06	7.20602	8.21275	7.20602	8.21275	10636	20932
13205	NM_010028,XM_006527566	Ddx3x	DEAD/H (Asp-Glu-Ala-Asp/His) box polypeptide 3, X-linked	protein_coding	NP_034158.1;XP_006527629.1	103064	.	71.2934	91.2707	154.959	181.205	1.27391	8.64038	0.0883019	0.150035	8.45921	8.80759	8.45921	8.80759	25453	31650
13206	NM_001145885,NM_010029,XM_006517524,XM_011244618,XM_011244619,XM_011244621,XM_011244622	Ddx4	DEAD (Asp-Glu-Ala-Asp) box polypeptide 4	protein_coding	NP_001139357.1;NP_034159.1;XP_006517587.1;XP_011242920.1;XP_011242921.1;XP_011242923.1;XP_011242924.1	102670	.	0.028186	0.041562	0.061263	0.082514	1.40231	-2.63865	0.662502	0.784852	0.150954	0.208369	0.150954	0.208369	8	11
13207	NM_001355676,NM_001355677,NM_007840	Ddx5	DEAD (Asp-Glu-Ala-Asp) box polypeptide 5	protein_coding	NP_001342605.1;NP_001342606.1;NP_031866.2	105037	.	126.584	190.679	275.136	378.565	1.48521	9.21127	0.0054179	0.0129544	8.90085	9.47054	8.90085	9.47054	34595	50153
13209	NM_001110826,NM_001357702,NM_001357703,NM_007841,NM_181324,XM_011242391,XM_030244042	Ddx6	DEAD (Asp-Glu-Ala-Asp) box polypeptide 6	protein_coding	NP_001104296.1;NP_001344631.1;NP_001344632.1;NP_031867.1;NP_851841.2;XP_011240693.1;XP_030099902.1	104976	.	48.6131	28.9016	105.663	57.3799	-1.68267	7.94507	0.00026854	0.000840897	8.27665	7.52906	8.27665	7.52906	22419	13005
13211	NM_007842,XM_011247918,XM_030246403	Dhx9	DEAH (Asp-Glu-Ala-His) box polypeptide 9	protein_coding	NP_031868.2;XP_011246220.1;XP_030102263.1	108177	.	37.6981	54.7405	81.9385	108.679	1.42387	7.82432	0.0130968	0.028465	7.55453	8.06206	7.55453	8.06206	13562	18849
13244	NM_001360783,NM_007853,XM_030246432	Degs1	delta(4)-desaturase, sphingolipid 1	protein_coding	NP_001347712.1;NP_031879.1;XP_030102292.1	1097711	.	173.195	125.528	376.447	249.218	-1.39679	8.19627	0.0188413	0.0390966	8.42135	7.9409	8.42135	7.9409	24792	17325
13340	NM_007854,XM_030250738,XM_030250739,XR_003952750	Slc29a2	solute carrier family 29 (nucleoside transporters), member 2	protein_coding	NP_031880.2;XP_030106598.1;XP_030106599.1	1345278	.	0.781058	7.16421	1.69766	14.2235	8.34579	3.63253	3.40887e-37	1.60892e-35	1.86682	4.53023	1.86682	4.53023	192	1565
13345	NM_007855	Twist2	twist basic helix-loop-helix transcription factor 2	protein_coding	NP_031881.1	104685	.	0.106682	0.060358	0.231878	0.119832	-1.66164	-2.64086	0.381255	0.509692	0.220894	0.136032	0.220894	0.136032	12	7
13347	NM_001025296,NM_010044,NR_104263	Dffa	DNA fragmentation factor, alpha subunit	protein_coding	NP_001020467.1;NP_034174.2	1196227	.	15.3872	20.1773	33.4447	40.0591	1.25754	5.34568	0.112473	0.184388	5.20947	5.53208	5.20947	5.53208	2611	3205
13350	NM_010046,XM_006520405,XM_017316426,XR_383978	Dgat1	diacylglycerol O-acyltransferase 1	protein_coding	NP_034176.1;XP_006520468.1;XP_017171915.1	1333825	.	7.28566	4.99302	15.8357	9.9129	-1.47088	3.64663	0.0103419	0.0230553	3.98888	3.47429	3.98888	3.47429	1079	716
13353	NM_001289813,NM_001289814,NM_010047,NR_110380,XM_030248957,XR_003951750	Dgcr6	DiGeorge syndrome critical region gene 6	protein_coding	NP_001276742.1;NP_001276743.1;NP_034177.1;XP_030104817.1	1202877	.	10.4299	9.09234	22.6699	18.0515	-1.19522	3.8403	0.232236	0.34143	4.05021	3.8098	4.05021	3.8098	1129	922
13356	NM_001109750,NM_010048	Dgcr2	DiGeorge syndrome critical region gene 2	protein_coding	NP_001103220.1;NP_034178.2	892866	.	23.0277	18.6269	50.0517	36.981	-1.25145	6.49082	0.116604	0.19034	6.65748	6.33746	6.65748	6.33746	7249	5654
13358	NM_153150	Slc25a1	solute carrier family 25 (mitochondrial carrier, citrate transporter), member 1	protein_coding	NP_694790.1	1345283	.	37.0036	54.0485	80.4288	107.305	1.44273	6.33616	0.0105228	0.0234095	6.06882	6.59102	6.06882	6.59102	4796	6754
13360	NM_007856,XM_006508476,XM_006508478,XM_006508479,XM_006508480,XM_006508481,XM_011241979,XM_030242075,XM_030242076	Dhcr7	7-dehydrocholesterol reductase	protein_coding	NP_031882.1;XP_006508539.2;XP_006508541.1;XP_006508542.1;XP_006508543.1;XP_006508544.1;XP_011240281.1;XP_030097935.1;XP_030097936.1	1298378	.	11.5012	17.7038	24.9984	35.1482	1.48425	5.32812	0.00632373	0.0149014	5.05827	5.61384	5.05827	5.61384	2344	3396
13361	NM_010049	Dhfr	dihydrofolate reductase	protein_coding	NP_034179.1	94890	.	10.683	14.1066	23.22	28.0066	1.30424	6.11619	0.0638555	0.11344	5.93509	6.31281	5.93509	6.31281	4365	5557
13367	NM_001305980,NM_001305981,NM_007858,XM_030250316	Diaph1	diaphanous related formin 1	protein_coding	NP_001292909.1;NP_001292910.1;NP_031884.1;XP_030106176.1	1194490	.	41.6127	31.7094	90.447	62.9543	-1.33138	7.78566	0.0443172	0.0823573	7.98293	7.57189	7.98293	7.57189	18276	13399
13368	NM_007859,XM_006538517,XM_011250183,XM_011250184,XM_030253183	Dffb	DNA fragmentation factor, beta subunit	protein_coding	NP_031885.3;XP_006538580.1;XP_011248485.1;XP_011248486.1;XP_030109043.1	1196287	.	1.48269	2.66773	3.22268	5.29639	1.65156	2.24607	0.00217669	0.00566934	2.18818	2.78162	2.18818	2.78162	258	416
13382	NM_007861	Dld	dihydrolipoamide dehydrogenase	protein_coding	NP_031887.2	107450	.	28.8837	46.877	62.7799	93.0674	1.60306	6.51081	0.000997016	0.00278602	6.15062	6.8238	6.15062	6.8238	5080	7949
13383	NM_001252433,NM_001252434,NM_001252435,NM_001252436,NM_001357281,NM_001357282,NM_007862,NR_045516,XM_006521761,XM_006521762,XM_006521763,XM_006521764,XM_006521765,XM_006521766,XM_006521767,XM_006521768,XM_006521769,XM_006521770,XM_006521771,XM_006521772,XM_006521773,XM_017316865,XM_017316867,XM_017316869,XM_017316872,XM_030248959,XM_030248960,XM_030248961,XM_030248962,XR_001781789,XR_003951751,XR…	Dlg1	discs large MAGUK scaffold protein 1	protein_coding	NP_001239362.1;NP_001239363.1;NP_001239364.1;NP_001239365.1;NP_001344210.1;NP_001344211.1;NP_031888.2;XP_006521824.1;XP_006521825.1;XP_006521826.1;XP_006521827.1;XP_006521828.1;XP_006521829.1;XP_006521830.1;XP_006521831.1;XP_006521832.1;XP_006521833.1;XP_006521834.1;XP_006521835.1;XP_006521836.1;XP_017172354.1;XP_017172356.1;XP_017172358.1;XP_017172361.1;XP_030104819.1;XP_030104820.1;XP_030104821…	107231	.	8.74189	8.62706	19.0009	17.1278	-1.04903	5.38771	0.741268	0.851241	5.45415	5.38671	5.45415	5.38671	3107	2891
13385	NM_001109752,NM_001370671,NM_001370672,NM_001370674,NM_001370675,NM_007864,XM_006532144,XM_006532147,XM_006532148,XM_006532150,XM_017314248,XR_001779872	Dlg4	discs large MAGUK scaffold protein 4	protein_coding	NP_001103222.1;NP_001357600.1;NP_001357601.1;NP_001357603.1;NP_001357604.1;NP_031890.1;XP_006532207.1;XP_006532210.3;XP_006532211.1;XP_006532213.1;XP_017169737.1	1277959	.	4.51574	4.70127	9.81515	9.33369	1.03602	4.02021	0.815003	0.913108	4.07992	4.12801	4.07992	4.12801	1154	1167
13392	NM_010054	Dlx2	distal-less homeobox 2	protein_coding	NP_034184.1	94902	.	0.235286	1.64022	0.511403	3.25642	6.88167	1.30796	3.32299e-21	6.21473e-20	0.696401	2.40055	0.696402	2.40055	45	303
13400	NM_001190490,NM_001190491,NM_032418,NR_126095,XM_006539516,XM_006539517,XM_006539518,XM_006539519,XM_006539520,XM_006539521,XM_006539522,XM_011250433,XR_391041	Dmpk	dystrophia myotonica-protein kinase	protein_coding	NP_001177419.1;NP_001177420.1;NP_115794.1;XP_006539579.1;XP_006539580.1;XP_006539581.1;XP_006539582.1;XP_006539583.1;XP_006539584.1;XP_006539585.1;XP_011248735.1	94906	.	22.7106	23.16	49.3624	45.9807	1.01619	6.13725	0.911687	0.991353	6.14557	6.16841	6.14557	6.16841	5062	5021
13401	NM_010058,XM_006539524,XM_030242077	Dmwd	dystrophia myotonica-containing WD repeat motif	protein_coding	NP_034188.2;XP_006539587.1;XP_030097937.1	94907	.	4.44058	14.6486	9.65179	29.0826	3.23996	4.67338	4.88311e-15	5.71955e-14	3.703	5.32042	3.703	5.32042	872	2758
13411	NM_010060,XM_006515463,XM_006515464,XM_006515466,XM_006515467,XM_006515468,XM_017314946,XM_017314947,XM_017314948,XM_017314949	Dnah11	dynein, axonemal, heavy chain 11	protein_coding	NP_034190.3;XP_006515526.1;XP_006515527.1;XP_006515529.1;XP_006515530.1;XP_006515531.1;XP_017170435.1;XP_017170436.1;XP_017170437.1;XP_017170438.1	1100864	.	0.000249	0.003624	0.000541	0.007195	3.75003	-3.99209	0.381173	0.509692	0.0197559	0.0792958	0.0197559	0.0792958	1	4
13418	NM_001190817,NM_007869,XM_011238947,XR_865923	Dnajc1	DnaJ heat shock protein family (Hsp40) member C1	protein_coding	NP_001177746.1;NP_031895.1;XP_011237249.1	103268	.	5.25425	5.36985	11.4203	10.6611	-1.03111	5.02707	0.834513	0.929548	5.09074	5.04785	5.09074	5.04785	2399	2271
13421	NM_007870,XM_006517921	Dnase1l3	deoxyribonuclease 1-like 3	protein_coding	NP_031896.3;XP_006517984.1	1314633	.	0.010903	0.030446	0.023699	0.060446	2.51335	-2.99132	0.194536	0.293746	0.0774506	0.190622	0.0774506	0.190622	4	10
13423	NM_001368295,NM_001368296,NM_010062	Dnase2a	deoxyribonuclease II alpha	protein_coding	NP_001355224.1;NP_001355225.1;NP_034192.1	1329019	.	97.0193	47.7084	210.875	94.7179	-2.05765	7.05451	5.30176e-07	2.66139e-06	7.49082	6.45826	7.49082	6.45826	12973	6154
13424	NM_030238	Dync1h1	dynein cytoplasmic 1 heavy chain 1	protein_coding	NP_084514.2	103147	.	49.3299	28.9149	107.221	57.4062	-1.72728	9.22197	0.000127309	0.000426313	9.56485	8.77772	9.56485	8.77772	54857	31000
13427	NM_001198872,NM_001198873,NM_001198874,NM_001198875,NM_001198876,NM_001198877,NM_001198878,NM_001347173,NM_010064,XM_006498676,XM_006498677,XM_006498678,XM_006498679,XM_006498680,XM_017315319,XM_017315324,XM_017315326,XM_030247151,XM_030247156,XM_030247159,XM_030247161,XM_030247162	Dync1i2	dynein cytoplasmic 1 intermediate chain 2	protein_coding	NP_001185801.1;NP_001185802.1;NP_001185803.1;NP_001185804.1;NP_001185805.1;NP_001185806.1;NP_001185807.1;NP_001334102.1;NP_034194.1;XP_006498739.1;XP_006498740.1;XP_006498741.1;XP_006498742.1;XP_006498743.1;XP_017170808.1;XP_017170813.1;XP_017170815.1;XP_030103011.1;XP_030103016.1;XP_030103019.1;XP_030103021.1;XP_030103022.1	107750	.	75.6772	49.1671	164.488	97.614	-1.58937	7.42159	0.00117887	0.00325709	7.72405	7.0596	7.72405	7.0596	15262	9373
13429	NM_001301737,NM_001368679,NM_010065,NR_125959,XM_006497649,XM_006497650,XM_006497652,XM_006497653,XM_006497654,XM_006497655,XM_006497658,XM_006497659,XM_006497660,XM_006497661,XM_006497662,XM_017315328,XR_001780675,XR_001780678,XR_003950433,XR_374055,XR_374057,XR_374058	Dnm1	dynamin 1	protein_coding	NP_001288666.1;NP_001355608.1;NP_034195.2;XP_006497712.2;XP_006497713.2;XP_006497715.2;XP_006497716.2;XP_006497717.2;XP_006497718.2;XP_006497721.2;XP_006497722.2;XP_006497723.2;XP_006497724.2;XP_006497725.1;XP_017170817.1	107384	.	0.121393	0.30354	0.263853	0.602634	2.45931	-0.135247	0.000155909	0.000511985	0.594696	1.17452	0.594696	1.17452	37	89
13430	NM_001039520,NM_001253893,NM_001253894,NM_001357718,NM_001357719,NM_001357721,NM_007871,XM_006509973,XM_006509974,XM_006509975,XM_006509976,XM_006509978,XM_006509979,XM_006509980,XM_006509981,XM_006509983,XM_006509984,XM_006509985,XM_017313125,XM_017313126,XM_017313127,XM_017313128,XM_030244043,XM_030244044,XM_030244045,XM_030244046,XM_030244047,XR_001778793,XR_003947776	Dnm2	dynamin 2	protein_coding	NP_001034609.1;NP_001240822.1;NP_001240823.1;NP_001344647.1;NP_001344648.1;NP_001344650.1;NP_031897.2;XP_006510036.1;XP_006510037.1;XP_006510038.1;XP_006510039.1;XP_006510041.1;XP_006510042.1;XP_006510043.1;XP_006510044.1;XP_006510046.1;XP_006510047.1;XP_006510048.1;XP_017168614.1;XP_017168615.1;XP_017168616.1;XP_017168617.1;XP_030099903.1;XP_030099904.1;XP_030099905.1;XP_030099906.1;XP_030099907…	109547	.	52.4099	31.4137	113.915	62.3672	-1.68748	7.36693	0.000253811	0.000798945	7.70225	6.95212	7.70225	6.95212	15032	8695
13433	NM_001199431,NM_001199432,NM_001199433,NM_001314011,NM_010066,XM_006509988,XM_011242393	Dnmt1	DNA methyltransferase (cytosine-5) 1	protein_coding	NP_001186360.2;NP_001186361.1;NP_001186362.1;NP_001300940.1;NP_034196.5;XP_006510051.1;XP_011240695.1	94912	.	61.1742	52.6467	132.965	104.522	-1.17439	8.34035	0.25768	0.371914	8.45564	8.22444	8.45564	8.22444	25390	21103
13434	NM_010067,XM_006497324,XM_006497325,XM_011238948,XM_030247190,XR_003950434,XR_003950435	Trdmt1	tRNA aspartic acid methyltransferase 1	protein_coding	NP_034197.3;XP_006497387.1;XP_006497388.1;XP_011237250.1;XP_030103050.1	1274787	.	1.20202	2.42165	2.61265	4.80783	2.17055	2.80742	9.86783e-07	4.76746e-06	2.43252	3.39902	2.43252	3.39902	319	676
13435	NM_001271753,NM_007872,NM_153743,XM_006514953,XM_006514956,XM_030246538,XM_030246539,XM_030246540,XM_030246541,XM_030246542	Dnmt3a	DNA methyltransferase 3A	protein_coding	NP_001258682.1;NP_031898.1;NP_714965.1;XP_006515016.1;XP_006515019.1;XP_030102398.1;XP_030102399.1;XP_030102400.1;XP_030102401.1;XP_030102402.1	1261827	.	16.0922	8.01276	34.9771	15.9082	-2.0427	6.96769	6.91562e-07	3.41881e-06	7.40105	6.37943	7.40105	6.37943	12186	5823
13436	NM_001003960,NM_001003961,NM_001003963,NM_001122997,NM_001271744,NM_001271745,NM_001271746,NM_001271747,NM_010068,XM_006498682,XM_006498683,XM_006498684,XM_006498685,XM_006498686,XM_006498687,XM_006498688,XM_006498689,XM_030247208,XM_030247215,XM_030247217,XM_030247218,XR_374399	Dnmt3b	DNA methyltransferase 3B	protein_coding	NP_001003960.2;NP_001003961.2;NP_001003963.2;NP_001116469.1;NP_001258673.1;NP_001258674.1;NP_001258675.1;NP_001258676.1;NP_034198.3;XP_006498745.1;XP_006498746.1;XP_006498747.1;XP_006498748.1;XP_006498749.1;XP_006498750.1;XP_006498751.1;XP_006498752.1;XP_030103068.1;XP_030103075.1;XP_030103077.1;XP_030103078.1	1261819	.	0.359245	2.20748	0.780833	4.38262	5.78926	2.52106	4.1555e-24	9.33701e-23	1.42338	3.42581	1.42338	3.42581	122	690
13437	NM_001110831,NM_016878,XM_006496405,XM_006496406	Dnpep	aspartyl aminopeptidase	protein_coding	NP_001104301.1;NP_058574.3;XP_006496468.1;XP_006496469.1	1278328	.	23.5159	17.7319	51.1128	35.2041	-1.32888	5.22811	0.0493343	0.0904737	5.45097	5.05154	5.45097	5.05154	3100	2277
13445	NM_013812	Cdk2ap1	CDK2 (cyclin-dependent kinase 2)-associated protein 1	protein_coding	NP_038840.2	1202069	.	41.8771	78.457	91.0216	155.765	1.85008	6.31262	1.93033e-05	7.52557e-05	5.82676	6.70264	5.82676	6.70264	4044	7303
13446	NM_001368355,NM_001368356,NM_001368357,NM_001368358,NM_010069,XM_030242078,XM_030242079,XM_030242080,XM_030242081,XM_030242082,XM_030242083	Doc2a	double C2, alpha	protein_coding	NP_001355284.1;NP_001355285.1;NP_001355286.1;NP_001355287.1;NP_034199.1;XP_030097938.1;XP_030097939.1;XP_030097940.1;XP_030097941.1;XP_030097942.1;XP_030097943.1	109446	.	0.011373	3e-05	0.02472	6e-05	-2.71635	-4.16381	0.628704	0.752981	0.0584742	0.0202363	0.0584742	0.0202363	3	1
13448	NM_001291799,NM_010070,XM_006505497,XM_030255140	Dok1	docking protein 1	protein_coding	NP_001278728.1;NP_034200.4;XP_006505560.1;XP_030111000.1	893587	.	31.9954	17.1783	69.5433	34.105	-1.88929	5.55224	1.14032e-05	4.63833e-05	5.96183	5.06439	5.96183	5.06439	4448	2298
13449	NM_010071,XM_011244943,XM_017315834,XM_030247633,XM_030247634,XM_030247635,XM_030247636,XM_030247637	Dok2	docking protein 2	protein_coding	NP_034201.1;XP_011243245.1;XP_017171323.1;XP_030103493.1;XP_030103494.1;XP_030103495.1;XP_030103496.1;XP_030103497.1	1332623	.	30.6832	59.1491	66.6912	117.432	1.97434	6.5771	2.31855e-06	1.05109e-05	6.02642	6.99685	6.02642	6.99685	4655	8971
13476	NM_007874,XR_003952491	Reep5	receptor accessory protein 5	protein_coding	NP_031900.3	1270152	.	83.3153	44.6217	181.089	88.5899	-1.89332	7.62132	8.41528e-06	3.48789e-05	8.01489	7.09893	8.01489	7.09893	18687	9634
13478	NM_001364464,NM_007875,XM_006509991,XM_006509992,XM_006509995,XM_030244048	Dpagt1	dolichyl-phosphate (UDP-N-acetylglucosamine) acetylglucosaminephosphotransferase 1 (GlcNAc-1-P transferase)	protein_coding	NP_001351393.1;NP_031901.2;XP_006510054.1;XP_006510055.1;XP_006510058.1;XP_030099908.1	1196396	.	34.6252	20.1236	75.2593	39.9525	-1.81998	5.97332	3.3186e-05	0.000124088	6.3586	5.509	6.3586	5.509	5879	3153
13480	NM_001310084,NM_010072	Dpm1	dolichol-phosphate (beta-D) mannosyltransferase 1	protein_coding	NP_001297013.1;NP_034202.1	1330239	.	5.83025	7.45081	12.6723	14.7925	1.26762	4.00884	0.109887	0.181025	3.92353	4.24547	3.92353	4.24547	1028	1272
13481	NM_010073	Dpm2	dolichol-phosphate (beta-D) mannosyltransferase 2	protein_coding	NP_034203.1	1330238	.	37.0309	36.4377	80.4881	72.3416	-1.02872	5.06667	0.846908	0.939027	5.12762	5.08795	5.12762	5.08795	2463	2337
13486	NM_026106	Dr1	down-regulator of transcription 1	protein_coding	NP_080382.2	1100515	.	22.0007	24.7725	47.8194	49.1822	1.11217	6.2525	0.457729	0.590263	6.1931	6.3445	6.1931	6.3445	5234	5682
13494	NM_007879,XM_017314249	Drg1	developmentally regulated GTP binding protein 1	protein_coding	NP_031905.1;XP_017169738.1	1343297	.	88.6858	110.885	192.762	220.145	1.23874	7.41736	0.132617	0.212052	7.26386	7.57093	7.26386	7.57093	11074	13390
13495	NM_021354,XM_006532153	Drg2	developmentally regulated GTP binding protein 2	protein_coding	NP_067329.1;XP_006532216.1	1342307	.	30.8644	55.7654	67.0851	110.714	1.78501	6.35368	5.61244e-05	0.00020161	5.89988	6.72516	5.89988	6.72516	4258	7419
13496	NM_001288625,NM_001288626,NM_007880,XM_006513201,XM_006513202	Arid3a	AT rich interactive domain 3A (BRIGHT-like)	protein_coding	NP_001275554.1;NP_001275555.1;NP_031906.1;XP_006513264.1;XP_006513265.1	1328360	.	4.87235	2.99195	10.5902	5.94008	-1.64777	4.4815	0.000675391	0.00195014	4.84644	4.158	4.84644	4.158	2014	1193
13497	NM_010078,XM_006528496,XM_011247730,XM_017318380,XM_030251216,XM_030251217,XM_030251218,XM_030251219,XM_030251220,XR_001782733,XR_003952997	Drp2	dystrophin related protein 2	protein_coding	NP_034208.2;XP_006528559.1;XP_011246032.1;XP_017173869.1;XP_030107076.1;XP_030107077.1;XP_030107078.1;XP_030107079.1;XP_030107080.1	107432	.	0.061012	0.023647	0.132613	0.046948	-2.5253	-1.30928	0.00470459	0.011375	0.620802	0.277251	0.620802	0.277251	39	15
13498	NM_007881	Atn1	atrophin 1	protein_coding	NP_031907.2	104725	.	18.1961	8.34083	39.5499	16.5595	-2.20841	5.95223	4.72505e-08	2.69788e-07	6.42954	5.30659	6.42954	5.30659	6179	2731
13518	NM_001276764,NM_010081,NM_133833,NM_134448,XM_006495666,XM_006495669,XM_006495674,XM_006495678,XM_006495679,XM_006495680,XM_006495682,XM_006495684,XM_006495685,XM_006495686,XM_006495688,XM_006495690,XM_006495691,XM_017314621,XM_017314635,XM_017314651,XM_017314665,XM_017314676,XM_017314687,XM_017314689,XM_017314706,XM_017314712,XM_017314716,XM_017314722,XM_017314741,XM_017314750,XM_017314794,XM_01…	Dst	dystonin	protein_coding	NP_001263693.1;NP_034211.2;NP_598594.2;NP_604443.2;XP_006495729.1;XP_006495732.1;XP_006495737.1;XP_006495741.1;XP_006495742.1;XP_006495743.1;XP_006495745.1;XP_006495747.1;XP_006495748.1;XP_006495749.1;XP_006495751.1;XP_006495753.1;XP_006495754.1;XP_017170110.1;XP_017170124.1;XP_017170140.1;XP_017170154.1;XP_017170165.1;XP_017170176.1;XP_017170178.1;XP_017170195.1;XP_017170201.1;XP_017170205.1;XP_…	104627	.	1.57971	3.9641	3.43356	7.87014	2.38485	5.7729	2.40144e-09	1.60093e-08	5.05708	6.28563	5.05708	6.28563	2342	5452
13521	NM_007885	Slc26a2	solute carrier family 26 (sulfate transporter), member 2	protein_coding	NP_031911.1	892977	.	6.91484	5.22355	15.0297	10.3706	-1.3404	4.6365	0.0448913	0.083312	4.8806	4.47448	4.8806	4.47448	2064	1503
13528	NM_001162465,NM_001355528,NM_007886,NR_027869,NR_027870,NR_149729,XM_006514958,XM_006514959,XM_006514960,XM_006514961,XM_011243813,XM_011243814,XM_017314951,XM_017314952,XM_017314953,XM_017314954,XM_017314955,XM_030246544,XM_030246545,XM_030246547,XM_030246548,XM_030246549,XM_030246550,XM_030246551,XM_030246553	Dtnb	dystrobrevin, beta	protein_coding	NP_001155937.1;NP_001342457.1;NP_031912.2;XP_006515021.1;XP_006515022.1;XP_006515023.1;XP_006515024.1;XP_011242115.1;XP_011242116.1;XP_017170440.1;XP_017170441.1;XP_017170442.1;XP_017170443.1;XP_017170444.1;XP_030102404.1;XP_030102405.1;XP_030102407.1;XP_030102408.1;XP_030102409.1;XP_030102410.1;XP_030102411.1;XP_030102413.1	1203728	.	2.38272	2.3045	5.17894	4.57524	1.09101	2.87792	0.57889	0.710223	3.00077	3.11135	3.00077	3.11135	508	541
13537	NM_010090	Dusp2	dual specificity phosphatase 2	protein_coding	NP_034220.2	101911	.	1.00794	5.30551	2.19081	10.5333	5.19952	2.43685	1.53279e-21	2.9145e-20	1.45274	3.32774	1.45274	3.32774	126	640
13542	NM_001356381,NM_010091,XM_006538518,XM_006538519,XM_006538520,XM_006538521,XM_006538522,XM_006538523	Dvl1	dishevelled segment polarity protein 1	protein_coding	NP_001343310.1;NP_034221.3;XP_006538581.1;XP_006538582.1;XP_006538583.1;XP_006538584.1;XP_006538585.1;XP_006538586.1	94941	.	8.59244	12.3052	18.676	24.4302	1.41871	5.20731	0.015698	0.0333152	4.97849	5.46953	4.97849	5.46953	2214	3066
13543	NM_007888	Dvl2	dishevelled segment polarity protein 2	protein_coding	NP_031914.3	106613	.	10.938	8.65806	23.7742	17.1893	-1.27885	4.94722	0.0903308	0.152848	5.15356	4.80995	5.15356	4.80995	2509	1915
13544	NM_001347176,NM_007889,XM_006521780,XR_003951755	Dvl3	dishevelled segment polarity protein 3	protein_coding	NP_001334105.1;NP_031915.2;XP_006521843.1	108100	.	8.91639	6.12774	19.3801	12.1657	-1.48005	5.27312	0.00674967	0.0157815	5.55829	5.00724	5.55829	5.00724	3345	2206
13548	NM_001113389,NM_001347731,NM_007890,XM_011246094,XM_011246095,XM_011246096,XM_011246098,XM_011246099	Dyrk1a	dual-specificity tyrosine-(Y)-phosphorylation regulated kinase 1a	protein_coding	NP_001106860.1;NP_001334660.1;NP_031916.1;XP_011244396.1;XP_011244397.1;XP_011244398.1;XP_011244400.1;XP_011244401.1	1330299	.	10.6832	8.02059	23.2203	15.9237	-1.29979	5.8364	0.0679783	0.119711	6.03464	5.66293	6.03464	5.66293	4682	3516
13549	NM_001037957,NM_001271370,NM_010092,XM_006539526,XM_006539527,XM_030242084,XR_003946383,XR_003946384,XR_003946385	Dyrk1b	dual-specificity tyrosine-(Y)-phosphorylation regulated kinase 1b	protein_coding	NP_001033046.1;NP_001258299.1;NP_034222.1;XP_006539589.1;XP_006539590.1;XP_030097944.1	1330302	.	4.7122	1.11388	10.2422	2.21144	-5.33652	3.98068	3.57771e-26	9.22055e-25	4.78355	2.57826	4.78355	2.57826	1925	352
13555	NM_001291105,NM_007891	E2f1	E2F transcription factor 1	protein_coding	NP_001278034.1;NP_031917.1	101941	.	25.6464	24.8261	55.7434	49.2886	-1.04581	6.18316	0.755082	0.863129	6.23385	6.17011	6.23385	6.17011	5386	5027
13557	NM_001289920,NM_001359994,NM_010093,XM_011244275,XM_011244276,XM_030247136	E2f3	E2F transcription factor 3	protein_coding	NP_001276849.1;NP_001346923.1;NP_034223.1;XP_011242577.1;XP_011242578.1;XP_030102996.1	1096340	.	3.9399	6.89841	8.56353	13.6958	1.81092	4.83163	4.86943e-05	0.000176952	4.40876	5.2348	4.40876	5.2348	1468	2595
13559	NM_007892,XM_006530051,XR_001783649	E2f5	E2F transcription factor 5	protein_coding	NP_031918.2;XP_006530114.1	105091	.	5.09423	7.39617	11.0725	14.684	1.30361	3.69011	0.0772915	0.133618	3.60668	3.9614	3.60668	3.9614	811	1032
13560	NM_001301784,NM_001355708,NM_007893,NR_125990,XM_011246268,XM_017317223,XM_017317224,XR_003952082,XR_003952083	E4f1	E4F transcription factor 1	protein_coding	NP_001288713.1;NP_001342637.1;NP_031919.2;XP_011244570.1;XP_017172712.1;XP_017172713.1	109530	.	4.50073	4.00308	9.78253	7.94752	-1.13793	3.56881	0.394785	0.524878	3.76577	3.59388	3.76577	3.59388	914	784
13589	NM_007896	Mapre1	microtubule-associated protein, RP/EB family, member 1	protein_coding	NP_031922.1	891995	.	31.1792	33.5113	67.7692	66.5318	1.06157	7.971	0.674208	0.795771	7.93301	8.01887	7.93301	8.01887	17652	18291
13595	NM_007898	Ebp	phenylalkylamine Ca2+ antagonist (emopamil) binding protein	protein_coding	NP_031924.1	107822	.	33.9396	25.7865	73.769	51.1953	-1.33276	5.78589	0.0456982	0.0845637	6.00025	5.5933	6.00025	5.5933	4570	3347
13601	NM_001252653,NM_001355070,NM_007899,XM_006500984,XM_011240008,XM_011240009,XM_017319449,XM_017319450,XM_030252413	Ecm1	extracellular matrix protein 1	protein_coding	NP_001239582.1;NP_001341999.1;NP_031925.2;XP_006501047.1;XP_011238310.1;XP_011238311.1;XP_017174938.1;XP_017174939.1;XP_030108273.1	103060	.	61.2142	22.5724	133.052	44.8142	-2.76342	6.41807	3.07538e-12	2.75626e-11	6.98344	5.53692	6.98344	5.53692	9105	3216
13603	NM_010098,XM_006496642	Opn3	opsin 3	protein_coding	NP_034228.1;XP_006496705.1	1338022	.	2.49397	1.56305	5.42075	3.10321	-1.61541	1.93901	0.00451165	0.0109334	2.51139	1.96712	2.51139	1.96712	341	206
13605	NM_001177625,NM_001177626,NM_007900,XM_006535385,XM_006535386	Ect2	ect2 oncogene	protein_coding	NP_001171096.1;NP_001171097.1;NP_031926.2;XP_006535448.1;XP_006535449.1	95281	.	12.6584	12.5829	27.5136	24.9814	-1.05438	5.76773	0.713267	0.828872	5.83026	5.75524	5.83026	5.75524	4054	3753
13609	NM_007901	S1pr1	sphingosine-1-phosphate receptor 1	protein_coding	NP_031927.2	1096355	.	26.9529	4.09663	58.5833	8.13325	-6.66081	5.64472	3.51799e-35	1.5376e-33	6.45856	3.81271	6.45856	3.81271	6306	924
13611	NM_010102	S1pr4	sphingosine-1-phosphate receptor 4	protein_coding	NP_034232.1	1333809	.	0.288739	0.039229	0.627586	0.077883	-7.41671	-1.14843	4.3586e-08	2.50208e-07	0.802854	0.136032	0.802854	0.136032	54	7
13612	NM_001037987,NM_010103	Edil3	EGF-like repeats and discoidin I-like domains 3	protein_coding	NP_001033076.1;NP_034233.1	1329025	.	1.59967	0.868592	3.47694	1.72446	-1.86188	2.81629	7.71189e-05	0.00027045	3.34022	2.5611	3.34022	2.5611	662	347
13614	NM_010104	Edn1	endothelin 1	protein_coding	NP_034234.1	95283	.	0.130409	0.078822	0.283449	0.15649	-1.64573	-1.8796	0.21141	0.315559	0.382208	0.243221	0.382208	0.243221	22	13
13619	NM_001042623,NM_001271579,NM_001355215,NM_007905,NR_073364,XM_006505498,XM_006505499,XM_006505500,XM_017321382,XM_030255141,XM_030255142	Phc1	polyhomeotic 1	protein_coding	NP_001036088.1;NP_001258508.1;NP_001342144.1;NP_031931.2;XP_006505561.1;XP_006505562.1;XP_006505563.1;XP_017176871.1;XP_030111001.1;XP_030111002.1	103248	.	3.40926	1.42756	7.41016	2.8342	-2.36611	3.31386	2.52198e-08	1.49067e-07	3.90107	2.78458	3.90107	2.78458	1011	417
13626	NM_021876	Eed	embryonic ectoderm development	protein_coding	NP_068676.1	95286	.	17.4641	26.9737	37.959	53.5523	1.52546	5.59727	0.00341736	0.00853355	5.29707	5.89364	5.29707	5.89364	2779	4138
13627	NM_010106	Eef1a1	eukaryotic translation elongation factor 1 alpha 1	protein_coding	NP_034236.2	1096881	.	3646.58	6074.4	7925.99	12059.8	1.64528	13.1665	0.000468414	0.00140146	12.7633	13.4815	12.7633	13.4815	504149	809642
13628	NM_007906	Eef1a2	eukaryotic translation elongation factor 1 alpha 2	protein_coding	NP_031932.1	1096317	.	0.237941	0.004849	0.517175	0.009626	-45.9775	0.0908594	1.68366e-26	4.39597e-25	1.59781	0.0598767	1.59781	0.0598767	147	3
13629	NM_007907	Eef2	eukaryotic translation elongation factor 2	protein_coding	NP_031933.1	95288	.	893.787	1372.52	1942.68	2724.93	1.51672	11.8584	0.00338199	0.00845662	11.5273	12.1281	11.5273	12.1281	214001	316823
13631	NM_001267710,NM_001267711,NM_007908,XM_006507342,XM_006507343,XM_006507344,XM_006507345,XM_006507346,XR_003946386	Eef2k	eukaryotic elongation factor-2 kinase	protein_coding	NP_001254639.1;NP_001254640.1;NP_031934.1;XP_006507405.1;XP_006507406.1;XP_006507407.1;XP_006507408.1;XP_006507409.1	1195261	.	2.77771	3.40769	6.03747	6.76548	1.2386	4.36131	0.145311	0.229361	4.27336	4.56766	4.27336	4.56766	1330	1608
13636	NM_001162425,NM_010107	Efna1	ephrin A1	protein_coding	NP_001155897.1;NP_034237.3	103236	.	0.338761	0.278037	0.73631	0.552001	-1.22709	-0.954745	0.471942	0.602868	0.620802	0.523956	0.620802	0.523956	39	31
13637	NM_007909	Efna2	ephrin A2	protein_coding	NP_031935.3	102707	.	0.724152	0.136149	1.57397	0.270303	-5.30004	0.0176713	3.05861e-11	2.48822e-10	1.40847	0.390406	1.40847	0.390406	120	22
13641	NM_010110	Efnb1	ephrin B1	protein_coding	NP_034240.1	102708	.	3.52236	0.759904	7.656	1.50868	-4.6686	2.94112	1.12164e-20	1.99705e-19	3.76577	1.88674	3.76577	1.88674	914	191
13642	NM_001368299,NM_010111,XM_011242036	Efnb2	ephrin B2	protein_coding	NP_001355228.1;NP_034241.2;XP_011240338.1	105097	.	0.326429	0.005428	0.709506	0.010777	-23.4574	-0.130551	5.39396e-21	9.89079e-20	1.43078	0.098457	1.43078	0.098457	123	5
13643	NM_007911,XM_006532160	Efnb3	ephrin B3	protein_coding	NP_031937.1;XP_006532223.1	109196	.	0.132646	0.057152	0.288312	0.113465	-2.39622	-1.35963	0.00843262	0.0192372	0.594696	0.277251	0.594696	0.277251	37	15
13645	NM_001310737,NM_001329594,NM_010113,XM_006500990,XM_011240010,XM_011240011,XR_001783650	Egf	epidermal growth factor	protein_coding	NP_001297666.1;NP_001316523.1;NP_034243.2;XP_006501053.1;XP_011238312.1;XP_011238313.1	95290	.	0.0516	0.079418	0.112155	0.157674	1.5064	-1.48884	0.293588	0.414075	0.335679	0.480798	0.335679	0.480798	19	28
13650	NM_001291818,NM_010117,XM_006514494,XM_006514495,XM_006514496,XM_006514499,XM_006514501,XM_006514503,XM_011243658,XM_030245523,XM_030245524,XM_030245525,XM_030245526,XR_001779873,XR_003949287,XR_872202	Rhbdf1	rhomboid 5 homolog 1	protein_coding	NP_001278747.1;NP_034247.2;XP_006514557.1;XP_006514558.1;XP_006514559.1;XP_006514562.1;XP_006514564.1;XP_006514566.1;XP_011241960.1;XP_030101383.1;XP_030101384.1;XP_030101385.1;XP_030101386.1	104328	.	0.915322	0.219207	1.98949	0.435204	-2.75622	1.01472	1.6915e-07	8.99181e-07	1.97197	1.04224	1.97197	1.04224	212	75
13653	NM_007913	Egr1	early growth response 1	protein_coding	NP_031939.1	95295	.	2.45091	3.81672	5.32715	7.57754	1.53837	3.35225	0.00462768	0.0112043	3.17386	3.73831	3.17386	3.73831	582	874
13654	NM_001347458,NM_010118,XM_006513208,XM_006513209,XM_006513210,XM_006513211,XM_006513213,XM_011243367,XM_011243368,XM_030244870	Egr2	early growth response 2	protein_coding	NP_001334387.1;NP_034248.2;XP_006513271.1;XP_006513272.1;XP_006513273.1;XP_006513274.1;XP_006513276.1;XP_011241669.1;XP_011241670.1;XP_030100730.1	95296	.	5.6021	1.78533	12.1764	3.54451	-3.16425	3.54576	1.21757e-13	1.23797e-12	4.22525	2.72109	4.22525	2.72109	1284	396
13655	NM_001289925,NM_001289927,NM_018781,XM_006518519	Egr3	early growth response 3	protein_coding	NP_001276854.1;NP_001276856.1;NP_061251.1;XP_006518582.1	1306780	.	1.2042	1.47002	2.61738	2.91852	1.21118	2.51444	0.230422	0.339107	2.61892	2.85387	2.61892	2.85387	373	441
13660	NM_010119	Ehd1	EH-domain containing 1	protein_coding	NP_034249.1	1341878	.	21.5371	73.5322	46.8117	145.987	3.37161	7.31811	1.01798e-16	1.34548e-15	6.20933	7.94901	6.20933	7.94901	5294	17423
13663	NM_001199494,NM_007915	Ei24	etoposide induced 2.4 mRNA	protein_coding	NP_001186423.2;NP_031941.2	108090	.	42.2822	38.6376	91.9022	76.7092	-1.11224	6.55204	0.45659	0.588985	6.64083	6.48899	6.64083	6.48899	7165	6288
13664	NM_010120,XM_006525626	Eif1a	eukaryotic translation initiation factor 1A	protein_coding	NP_034250.3;XP_006525689.1	95298	.	15.8454	52.2855	34.4405	103.805	3.25395	6.70072	8.03425e-16	1.00447e-14	5.64074	7.3228	5.64074	7.3228	3546	11263
13665	NM_026114	Eif2s1	eukaryotic translation initiation factor 2, subunit 1 alpha	protein_coding	NP_080390.1	95299	.	28.3957	75.3538	61.7193	149.604	2.62098	7.43126	2.88303e-11	2.34898e-10	6.58971	7.97054	6.58971	7.97054	6913	17686
13666	NM_001313918,NM_010121,XM_006505501,XM_011241202	Eif2ak3	eukaryotic translation initiation factor 2 alpha kinase 3	protein_coding	NP_001300847.1;NP_034251.2;XP_006505564.1;XP_011239504.1	1341830	.	9.21635	4.35884	20.0321	8.65383	-2.19117	5.01068	8.66504e-08	4.79145e-07	5.49926	4.405	5.49926	4.405	3208	1429
13667	NM_001127355,NM_001127356,NM_010122	Eif2b4	eukaryotic translation initiation factor 2B, subunit 4 delta	protein_coding	NP_001120827.1;NP_001120828.1;NP_034252.2	95300	.	11.3602	21.0129	24.6919	41.7181	1.8089	4.9592	4.85279e-05	0.000176388	4.53167	5.35867	4.53167	5.35867	1605	2834
13669	NM_010123	Eif3a	eukaryotic translation initiation factor 3, subunit A	protein_coding	NP_034253.3	95301	.	50.1384	87.4995	108.978	173.717	1.72369	8.5561	0.000136454	0.000453985	8.11565	8.89897	8.11565	8.89897	20044	33724
13674	gene-Eif4a-ps4	Eif4a-ps4	eukaryotic translation initiation factor 4A, pseudogene 4	pseudogene	.	1195958	.	11.4709	12.9872	24.9325	25.7841	1.11808	4.52611	0.446628	0.578944	4.50651	4.66084	4.50651	4.66084	1576	1720
13680	NM_007916,XM_006530650	Ddx19a	DEAD (Asp-Glu-Ala-Asp) box polypeptide 19a	protein_coding	NP_031942.2;XP_006530713.1	99526	.	28.8282	33.9158	62.6593	67.3348	1.16188	6.41763	0.293983	0.414523	6.32301	6.53696	6.32301	6.53696	5734	6503
13681	NM_001159375,NM_144958	Eif4a1	eukaryotic translation initiation factor 4A1	protein_coding	NP_001152847.1;NP_659207.1	95303	.	422.887	497.676	919.162	988.062	1.16235	9.83817	0.288652	0.408276	9.72723	9.94404	9.72723	9.94404	61401	69664
13682	NM_001123037,NM_001123038,NM_001347179,NM_013506,NR_110335,NR_152586,XM_006521784,XM_006521785,XM_030248964,XM_030248965,XR_003951756,XR_003951757,XR_003951758,XR_003951759,XR_384524,XR_384525	Eif4a2	eukaryotic translation initiation factor 4A2	protein_coding	NP_001116509.1;NP_001116510.1;NP_001334108.1;NP_038534.2;XP_006521847.1;XP_006521848.1;XP_030104824.1;XP_030104825.1	106906	.	38.2773	41.7951	83.1973	82.9781	1.04218	6.74996	0.772603	0.877685	6.7331	6.79216	6.7331	6.79216	7643	7775
13684	NM_001313980,NM_007917,XM_006500993,XM_017319453	Eif4e	eukaryotic translation initiation factor 4E	protein_coding	NP_001300909.1;NP_031943.3;XP_006501056.1;XP_017174942.1	95305	.	15.8727	46.8532	34.4999	93.0201	3.02641	7.40954	2.9154e-14	3.15746e-13	6.4168	8.00307	6.4168	8.00307	6124	18091
13685	NM_007918	Eif4ebp1	eukaryotic translation initiation factor 4E binding protein 1	protein_coding	NP_031944.3	103267	.	40.5947	45.8655	88.2342	91.0593	1.11607	5.48867	0.446415	0.578717	5.44001	5.59499	5.44001	5.59499	3076	3351
13688	NM_010124,XM_017313792,XM_017313793	Eif4ebp2	eukaryotic translation initiation factor 4E binding protein 2	protein_coding	NP_034254.1;XP_017169281.1;XP_017169282.1	109198	.	47.1431	38.4487	102.467	76.3342	-1.1761	7.87582	0.253845	0.367543	7.99358	7.76057	7.99358	7.76057	18412	15281
13690	NM_001040131,NM_013507	Eif4g2	eukaryotic translation initiation factor 4, gamma 2	protein_coding	NP_001035221.1;NP_038535.2	109207	.	120.916	163.971	262.815	325.54	1.33923	10.1894	0.0396	0.0749393	9.96476	10.3858	9.96476	10.3858	72403	94647
13709	NM_001286411,NM_001286412,NM_007920,XM_011244946,XM_011244947,XM_011244948,XM_030247638,XM_030247639,XM_030247640,XM_030247641,XM_030247642	Elf1	E74-like factor 1	protein_coding	NP_001273340.1;NP_001273341.1;NP_031946.1;XP_011243248.1;XP_011243249.1;XP_011243250.1;XP_030103498.1;XP_030103499.1;XP_030103500.1;XP_030103501.1;XP_030103502.1	107180	.	21.2751	20.6767	46.2423	41.0505	-1.0678	6.42878	0.646674	0.769855	6.49099	6.39743	6.49099	6.39743	6451	5897
13712	NM_007922	Elk1	ELK1, member of ETS oncogene family	protein_coding	NP_031948.4	101833	.	6.38464	8.24347	13.8773	16.3662	1.27503	4.78003	0.095252	0.15997	4.65128	4.98939	4.65128	4.98939	1750	2178
13713	NM_001282967,NM_001322265,NM_001322268,NM_013508,XM_030244871,XM_030244872	Elk3	ELK3, member of ETS oncogene family	protein_coding	NP_001269896.1;NP_001309194.1;NP_001309197.1;NP_038536.2;XP_030100731.1;XP_030100732.1	101762	.	17.3803	14.784	37.7768	29.3515	-1.19397	6.15912	0.215802	0.321176	6.29921	6.04699	6.29921	6.04699	5639	4610
13714	NM_007923,XM_006529126,XM_006529127,XM_006529128,XM_006529129,XM_006529130,XM_006529131,XM_017315041	Elk4	ELK4, member of ETS oncogene family	protein_coding	NP_031949.2;XP_006529189.1;XP_006529190.1;XP_006529191.1;XP_006529192.1;XP_006529193.1;XP_006529194.1;XP_017170530.1	102853	.	7.49809	5.19461	16.2974	10.3131	-1.5546	4.9163	0.00244041	0.00630475	5.23716	4.62164	5.23716	4.62164	2663	1672
13716	NM_007924	Ell	elongation factor RNA polymerase II	protein_coding	NP_031950.2	109377	.	7.4035	5.59565	16.0918	11.1093	-1.33964	4.41136	0.0463551	0.0856401	4.6631	4.26044	4.6631	4.26044	1765	1286
13722	NM_001368626,NM_007926	Aimp1	aminoacyl tRNA synthetase complex-interacting multifunctional protein 1	protein_coding	NP_001355555.1;NP_031952.2	102774	.	31.5155	54.7542	68.5002	108.706	1.71306	5.6781	0.000194118	0.000625987	5.27515	6.03616	5.27515	6.03616	2736	4575
13723	NM_010330	Emb	embigin	protein_coding	NP_034460.3	95321	.	58.9393	92.033	128.107	182.718	1.5423	7.70891	0.00238558	0.0061751	7.37132	7.99335	7.37132	7.99335	11936	17969
13726	NM_007927,XM_011247521	Emd	emerin	protein_coding	NP_031953.1;XP_011245823.1	108117	.	37.5681	36.7941	81.6558	73.0494	-1.0308	5.96527	0.833427	0.928468	6.00892	5.96585	6.00892	5.96585	4598	4354
13728	NM_001080388,NM_001080389,NM_001080390,NM_007928,XM_006526641,XM_006526642,XM_006526643,XM_006526644,XM_006526645,XM_006526646,XM_006526647,XM_006526648,XM_006526650,XM_006526652,XM_006526654,XM_006526656,XM_017318058,XM_017318059,XM_030250740,XM_030250741,XM_030250742,XM_030250743,XM_030250744	Mark2	MAP/microtubule affinity regulating kinase 2	protein_coding	NP_001073857.1;NP_001073858.1;NP_001073859.1;NP_031954.2;XP_006526704.1;XP_006526705.1;XP_006526706.1;XP_006526707.1;XP_006526708.1;XP_006526709.1;XP_006526710.1;XP_006526711.1;XP_006526713.1;XP_006526715.1;XP_006526717.1;XP_006526719.1;XP_017173547.1;XP_017173548.1;XP_030106600.1;XP_030106601.1;XP_030106602.1;XP_030106603.1;XP_030106604.1	99638	.	20.0435	23.3712	43.5655	46.4	1.15139	6.69649	0.32336	0.446667	6.60573	6.80716	6.60573	6.80716	6991	7857
13730	NM_001288627,NM_001288628,NM_010128,XM_006505502	Emp1	epithelial membrane protein 1	protein_coding	NP_001275556.1;NP_001275557.1;NP_034258.1;XP_006505565.1	107941	.	163.689	76.1306	355.785	151.146	-2.17068	8.43702	6.80949e-08	3.81432e-07	8.8933	7.77869	8.8933	7.77869	34414	15475
13731	NM_007929	Emp2	epithelial membrane protein 2	protein_coding	NP_031955.2	1098726	.	36.6071	13.0445	79.567	25.898	-2.8409	6.50289	8.09031e-13	7.62794e-12	7.07805	5.59119	7.07805	5.59119	9727	3342
13732	NM_001146346,NM_010129	Emp3	epithelial membrane protein 3	protein_coding	NP_001139818.1;NP_034259.2	1098729	.	517	373.286	1123.72	741.104	-1.40081	8.48339	0.0177966	0.0371317	8.70946	8.22458	8.70946	8.22458	30288	21105
13733	NM_001355722,NM_001355723,NM_010130,XM_006523602	Adgre1	adhesion G protein-coupled receptor E1	protein_coding	NP_001342651.1;NP_001342652.1;NP_034260.1;XP_006523665.1	106912	.	412.292	205.592	896.133	408.173	-2.02474	9.95796	8.29795e-07	4.04947e-06	10.3799	9.36329	10.3799	9.36329	96570	46555
13803	NM_007930,XM_030247137,XM_030247138,XM_030247139	Enc1	ectodermal-neural cortex 1	protein_coding	NP_031956.3;XP_030102997.1;XP_030102998.1;XP_030102999.1	109610	.	16.0153	2.41288	34.81	4.79042	-6.72201	5.54093	6.84214e-35	2.95007e-33	6.35763	3.70588	6.35763	3.70588	5875	853
13804	NM_007931,XR_374059	Endog	endonuclease G	protein_coding	NP_031957.1	1261433	.	1.91092	5.26161	4.15346	10.4462	2.56004	2.05349	2.97825e-08	1.74228e-07	1.72961	2.79342	1.72961	2.79342	168	420
13805	NM_001146348,NM_001146350,NM_007932	Eng	endoglin	protein_coding	NP_001139820.1;NP_001139822.1;NP_031958.2	95392	.	10.9088	0.538383	23.7108	1.06888	-19.9386	4.39555	2.04561e-65	2.96669e-63	5.35848	1.58776	5.35848	1.58776	2903	142
13806	NM_023119,XM_006538525,XM_017319953	Eno1	enolase 1, alpha non-neuron	protein_coding	NP_075608.2;XP_006538588.2;XP_017175442.1	95393	.	836.321	1522.83	1817.78	3023.36	1.79845	11.1123	3.87998e-05	0.000143613	10.6285	11.4749	10.6285	11.4749	114745	201431
13807	NM_001302642,NM_001355220,NM_013509,XM_006505504,XM_030255143	Eno2	enolase 2, gamma neuronal	protein_coding	NP_001289571.1;NP_001342149.1;NP_038537.1;XP_006505567.1;XP_030111003.1	95394	.	1.58214	0.018263	3.43884	0.036259	-61.9414	1.2058	5.06499e-44	3.24505e-42	2.45446	0.098457	2.45446	0.098457	325	5
13808	NM_001136062,NM_001276285,NM_007933,XM_006532161,XM_006532162,XM_030245527	Eno3	enolase 3, beta muscle	protein_coding	NP_001129534.1;NP_001263214.1;NP_031959.1;XP_006532224.1;XP_006532225.1;XP_030101387.1	95395	.	1.65428	26.0202	3.59564	51.6592	10.7998	4.80405	2.40612e-48	1.85434e-46	2.51835	5.70299	2.51835	5.70299	343	3617
13819	NM_010137,XM_030249471	Epas1	endothelial PAS domain protein 1	protein_coding	NP_034267.3;XP_030105331.1	109169	.	1.85796	1.87115	4.03836	3.71488	-1.00619	3.40575	0.97204	1	3.53642	3.52828	3.53642	3.52828	769	746
13821	NM_001006664,NM_001291120,NM_001291121,NM_001291122,NM_001291123,NM_001368800,NM_001368801,NM_001368802,NM_001368803,NM_001368804,NM_013510,XM_006498708,XM_006498711,XM_006498713,XM_006498714,XM_011239275,XM_011239276,XM_011239277,XM_011239278,XM_011239279,XM_011239280,XM_011239281,XM_030247261,XM_030247268,XM_030247271,XM_030247275,XM_030247277,XM_030247281,XM_030247282,XM_030247284,XM_030247286…	Epb41l1	erythrocyte membrane protein band 4.1 like 1	protein_coding	NP_001006665.1;NP_001278049.1;NP_001278050.1;NP_001278051.1;NP_001278052.1;NP_001355729.1;NP_001355730.1;NP_001355731.1;NP_001355732.1;NP_001355733.1;NP_038538.1;XP_006498771.1;XP_006498774.1;XP_006498776.1;XP_006498777.1;XP_011237577.1;XP_011237578.1;XP_011237579.1;XP_011237580.1;XP_011237581.1;XP_011237582.1;XP_011237583.1;XP_030103121.1;XP_030103128.1;XP_030103131.1;XP_030103135.1;XP_030103137…	103010	.	18.5545	4.35067	40.3289	8.63762	-4.65653	6.3099	7.24378e-25	1.72478e-23	7.03971	4.85993	7.03971	4.85993	9470	1985
13822	NM_001199265,NM_001358751,NM_001358753,NM_001358754,NM_001358755,NM_013511,XM_006512506,XM_006512507,XM_006512508,XM_006512509,XM_006512510,XM_006512511,XM_006512512,XM_006512513,XM_006512514,XM_006512515,XM_006512517,XM_030244873,XM_030244874,XM_030244875,XR_001779454	Epb41l2	erythrocyte membrane protein band 4.1 like 2	protein_coding	NP_001186194.1;NP_001345680.1;NP_001345682.1;NP_001345683.1;NP_001345684.1;NP_038539.2;XP_006512569.1;XP_006512570.1;XP_006512571.1;XP_006512572.1;XP_006512573.1;XP_006512574.1;XP_006512575.1;XP_006512576.1;XP_006512577.1;XP_006512578.1;XP_006512580.1;XP_030100733.1;XP_030100734.1;XP_030100735.1	103009	.	37.8975	29.7687	82.3719	59.1014	-1.30378	7.23801	0.0626914	0.111632	7.42486	7.04471	7.42486	7.04471	12390	9276
13830	NM_013515	Stom	stomatin	protein_coding	NP_038543.1	95403	.	158.056	118.961	343.541	236.18	-1.34517	8.69071	0.0369308	0.0707186	8.89175	8.465	8.89175	8.465	34377	24945
13831	NM_001276350,NM_007935,NM_027497	Epc1	enhancer of polycomb homolog 1	protein_coding	NP_001263279.1;NP_031961.1;NP_081773.1	1278322	.	7.7815	5.18651	16.9134	10.2971	-1.52396	4.67056	0.0039475	0.00971394	4.9873	4.40308	4.9873	4.40308	2228	1427
13836	NM_010139,XM_006538528	Epha2	Eph receptor A2	protein_coding	NP_034269.2;XP_006538591.1	95278	.	0.423326	1.58811	0.920116	3.15296	3.71908	2.06789	4.00578e-14	4.30042e-13	1.46721	2.91999	1.46721	2.91999	128	465
13849	NM_001312918,NM_010145	Ephx1	epoxide hydrolase 1, microsomal	protein_coding	NP_001299847.1;NP_034275.1	95405	.	11.075	17.2282	24.0719	34.204	1.53634	4.70202	0.00328832	0.00824432	4.42644	5.02237	4.42644	5.02237	1487	2230
13852	NM_001286033,NM_001286034,NM_001359022,NM_007941,NR_152615,XM_006504276,XR_003955580,XR_003955581,XR_377049	Stx2	syntaxin 2	protein_coding	NP_001272962.1;NP_001272963.1;NP_001345951.1;NP_031967.2;XP_006504339.1	108059	.	34.1376	12.0717	74.1995	23.9665	-2.81455	6.18799	1.3921e-12	1.28223e-11	6.76216	5.29314	6.76216	5.29314	7800	2705
13853	NM_010146,XR_003948588	Epm2a	epilepsy, progressive myoclonic epilepsy, type 2 gene alpha	protein_coding	NP_034276.2	1341085	.	0.791501	0.202628	1.72036	0.402288	-3.8672	1.11334	7.66614e-12	6.5681e-11	2.13482	0.907494	2.13482	0.907494	246	62
13854	NM_001252454,NM_010147,XM_006539529,XM_006539531,XM_006539532,XM_006539533,XM_006539534,XM_006539535,XM_006539536,XM_006539537,XM_017321973,XM_017321974,XM_030242096,XM_030242097,XM_030242098,XM_030242099,XM_030242100,XM_030242102,XM_030242103,XM_030242104,XM_030242105,XM_030242106,XM_030242107,XM_030242108,XM_030242109,XM_030242110,XM_030242111,XM_030242112,XM_030242113,XM_030242114,XM_030242115…	Epn1	epsin 1	protein_coding	NP_001239383.1;NP_034277.1;XP_006539592.2;XP_006539594.2;XP_006539595.2;XP_006539596.1;XP_006539597.1;XP_006539598.1;XP_006539599.1;XP_006539600.1;XP_017177462.1;XP_017177463.1;XP_030097956.1;XP_030097957.1;XP_030097958.1;XP_030097959.1;XP_030097960.1;XP_030097962.1;XP_030097963.1;XP_030097964.1;XP_030097965.1;XP_030097966.1;XP_030097967.1;XP_030097968.1;XP_030097969.1;XP_030097970.1;XP_030097971…	1333763	.	69.7461	39.436	151.596	78.2945	-1.79167	7.20816	4.70511e-05	0.000171567	7.57564	6.7403	7.57564	6.7403	13763	7498
13855	NM_001252188,NM_001252189,NM_001362585,NM_001362586,NM_001362587,NM_010148,XM_006532165,XM_006532166,XM_006532167,XM_006532168,XM_006532169,XM_006532170,XM_006532171,XM_011248711,XM_011248712,XM_011248713,XM_030245528,XM_030245529,XM_030245530,XM_030245531,XM_030245532,XM_030245533,XM_030245534,XM_030245535,XM_030245536,XM_030245537,XM_030245538,XM_030245539,XM_030245540,XM_030245541	Epn2	epsin 2	protein_coding	NP_001239117.1;NP_001239118.1;NP_001349514.1;NP_001349515.1;NP_001349516.1;NP_034278.1;XP_006532228.1;XP_006532229.1;XP_006532230.1;XP_006532231.1;XP_006532232.1;XP_006532233.1;XP_006532234.1;XP_011247013.1;XP_011247014.1;XP_011247015.1;XP_030101388.1;XP_030101389.1;XP_030101390.1;XP_030101391.1;XP_030101392.1;XP_030101393.1;XP_030101394.1;XP_030101395.1;XP_030101396.1;XP_030101397.1;XP_030101398…	1333766	.	0.794212	0.403226	1.72625	0.800546	-1.91828	1.87076	0.000125747	0.00042197	2.52873	1.80161	2.52873	1.80161	346	176
13858	NM_001159964,NM_007943,XM_006502738,XM_006502739,XM_006502740,XM_017319956,XM_030253192	Eps15	epidermal growth factor receptor pathway substrate 15	protein_coding	NP_001153436.1;NP_031969.1;XP_006502801.2;XP_006502802.2;XP_006502803.2;XP_017175445.1;XP_030109052.1	104583	.	24.5409	18.6746	53.3406	37.0758	-1.3727	6.85393	0.0265352	0.0529476	7.07481	6.62177	7.07481	6.62177	9705	6901
13859	NM_001122832,NM_001289859,NM_007944,XM_006509544,XM_006509545,XM_006509546,XM_006509547,XM_006509548,XM_006509550,XM_017312559,XM_017312560,XR_001778398,XR_001778399,XR_001778400,XR_001778401,XR_003947228,XR_003947229,XR_003947230,XR_003947231,XR_379029,XR_379030,XR_379031,XR_379032	Eps15l1	epidermal growth factor receptor pathway substrate 15-like 1	protein_coding	NP_001116304.1;NP_001276788.1;NP_031970.2;XP_006509607.1;XP_006509608.1;XP_006509609.1;XP_006509610.1;XP_006509611.1;XP_006509613.1;XP_017168048.1;XP_017168049.1	104582	.	18.5652	17.4263	40.3522	34.5974	-1.1515	6.10026	0.324906	0.448492	6.21737	6.01678	6.21737	6.01678	5324	4513
13860	NM_001271587,NM_001271588,NM_001271589,NM_001271595,NM_007945,XM_006505508,XM_011241204,XM_017321383,XM_030255145	Eps8	epidermal growth factor receptor pathway substrate 8	protein_coding	NP_001258516.1;NP_001258517.1;NP_001258518.1;NP_001258524.1;NP_031971.2;XP_006505571.1;XP_011239506.1;XP_017176872.1;XP_030111005.1	104684	.	3.9769	3.36979	8.64396	6.69022	-1.12243	4.30198	0.43356	0.565496	4.44848	4.28991	4.44848	4.28991	1511	1314
13864	NM_010150,XM_006509553,XM_011242264,XM_011242265	Nr2f6	nuclear receptor subfamily 2, group F, member 6	protein_coding	NP_034280.2;XP_006509616.1;XP_011240566.1;XP_011240567.1	1352453	.	5.79052	6.62289	12.5859	13.1488	1.14877	3.92289	0.352044	0.479816	3.91564	4.10332	3.91564	4.10332	1022	1146
13867	NM_010153	Erbb3	erb-b2 receptor tyrosine kinase 3	protein_coding	NP_034283.1	95411	.	1.1078	5.45661	2.40785	10.8333	4.85838	4.3777	2.07438e-24	4.80998e-23	3.01561	5.14723	3.01561	5.14723	514	2438
13870	NM_001127324,NM_007948,XM_006539539	Ercc1	excision repair cross-complementing rodent repair deficiency, complementation group 1	protein_coding	NP_001120796.1;NP_031974.2;XP_006539602.1	95412	.	14.471	15.7868	31.4533	31.3423	1.0641	4.17449	0.676365	0.797844	4.20706	4.29199	4.20706	4.29199	1267	1316
13871	NM_001363981,NM_007949	Ercc2	excision repair cross-complementing rodent repair deficiency, complementation group 2	protein_coding	NP_001350910.1;NP_031975.2	95413	.	8.53955	15.5187	18.5611	30.81	1.794	5.50428	5.46004e-05	0.000196623	5.06482	5.88884	5.06482	5.88884	2355	4124
13872	NM_133658,XM_006525636,XR_385973	Ercc3	excision repair cross-complementing rodent repair deficiency, complementation group 3	protein_coding	NP_598419.1;XP_006525699.1	95414	.	22.8995	22.6292	49.7729	44.927	-1.02495	6.01379	0.864496	0.953228	6.05273	6.01772	6.05273	6.01772	4742	4516
13875	NM_010155,XM_030242128,XM_030242129,XM_030242130	Erf	Ets2 repressor factor	protein_coding	NP_034285.3;XP_030097988.1;XP_030097989.1;XP_030097990.1	109637	.	14.5146	20.4627	31.5481	40.6256	1.40677	6.03197	0.017417	0.036455	5.79057	6.27541	5.79057	6.27541	3942	5413
13877	NM_001347409,NM_007951,XM_011243995	Erh	ERH mRNA splicing and mitosis factor	protein_coding	NP_001334338.1;NP_031977.1;XP_011242297.1	108089	.	83.2751	204.563	181.002	406.129	2.42507	7.35499	8.69828e-10	6.0995e-09	6.59362	7.86286	6.59362	7.86286	6932	16409
13885	NM_001285423,NM_016903,XM_006518543,XM_030247645	Esd	esterase D/formylglutathione hydrolase	protein_coding	NP_001272352.1;NP_058599.1;XP_006518606.1;XP_030103505.1	95421	.	268.354	167.591	583.278	332.728	-1.76455	8.70341	6.97196e-05	0.000246999	9.05827	8.24104	9.05827	8.24104	38592	21348
13924	NR_153383	Ptprv	protein tyrosine phosphatase, receptor type, V	transcribed_pseudogene	.	108027	.	0.149371	0.286765	0.324663	0.569331	1.88866	0.527822	0.00217941	0.0056755	0.984731	1.51119	0.984731	1.51119	71	131
13929	NM_001252193,NM_025275	Amz2	archaelysin family metallopeptidase 2	protein_coding	NP_001239122.1;NP_079551.3	104837	.	9.19722	10.0801	19.9905	20.0125	1.07598	4.88942	0.615604	0.745123	4.88398	4.98618	4.88398	4.98618	2069	2173
13972	NM_001081682,NM_001285491,NM_001285493,NM_001285494,NM_023120,NR_104347,XM_011245828,XM_011245829,XM_011245830,XM_011245831,XM_011245832,XM_017316874,XM_030248974,XM_030248975,XM_030248976,XR_003951760	Gnb1l	guanine nucleotide binding protein (G protein), beta polypeptide 1-like	protein_coding	NP_001075151.1;NP_001272420.1;NP_001272422.1;NP_001272423.1;NP_075609.2;XP_011244130.1;XP_011244131.1;XP_011244132.1;XP_011244133.1;XP_011244134.1;XP_017172363.1;XP_030104834.1;XP_030104835.1;XP_030104836.1	1338057	.	1.14322	1.9375	2.48483	3.84662	1.71581	2.57599	0.000717831	0.00206446	2.42513	3.08758	2.42513	3.08758	317	531
13982	NM_001302531,NM_001302532,NM_001302533,NM_007956,NR_126357,XM_006512433,XM_006512434,XM_006512435,XM_011243066,XM_011243067,XM_011243068,XM_017313797	Esr1	estrogen receptor 1 (alpha)	protein_coding	NP_001289460.1;NP_001289461.1;NP_001289462.1;NP_031982.1;XP_006512496.1;XP_006512497.1;XP_006512498.1;XP_011241368.1;XP_011241369.1;XP_011241370.1;XP_017169286.1	1352467	.	0.266121	0.02518	0.578425	0.04999	-10.5574	0.0256011	3.31129e-17	4.54213e-16	1.48863	0.2259	1.48863	0.2259	131	12
13990	NM_001253392,NM_001355248,NM_001355249,NM_001355250,NM_007958,XM_006505510,XM_006505512,XM_006505513,XM_011241205,XR_003956162,XR_003956163	Smarcad1	SWI/SNF-related, matrix-associated actin-dependent regulator of chromatin, subfamily a, containing DEAD/H box 1	protein_coding	NP_001240321.1;NP_001342177.1;NP_001342178.1;NP_001342179.1;NP_031984.1;XP_006505573.1;XP_006505575.1;XP_006505576.1;XP_011239507.1	95453	.	8.12198	11.0708	17.6535	21.9794	1.38965	5.23096	0.0229595	0.0466175	5.01832	5.48052	5.01832	5.48052	2278	3090
13996	NR_015349	Etohd2	ethanol decreased 2	lncRNA	.	1261417	.	0.159114	0.118027	0.345841	0.234326	-1.35799	-1.01496	0.290235	0.410071	0.620802	0.480798	0.620802	0.480798	39	28
13998	NM_053072,XM_006513214,XM_030244876,XR_003948589	Fgd6	FYVE, RhoGEF and PH domain containing 6	protein_coding	NP_444302.4;XP_006513277.1;XP_030100736.1	1261419	.	3.97655	4.05317	8.6432	8.04697	1.00666	5.0964	0.965612	1	5.13217	5.14147	5.13217	5.14147	2471	2428
13999	NM_001033123,XM_017315404	Gm14288	predicted gene 14288	protein_coding	NP_001028295.2;XP_017170893.1	3706570	.	2.35115	4.02252	5.11031	7.98613	1.56045	0.911643	0.0212619	0.043475	1.29145	1.70491	1.29145	1.70491	105	160
14000	NM_001130149,NM_026799,XM_006520021,XR_383823	Drosha	drosha, ribonuclease type III	protein_coding	NP_001123621.1;NP_081075.3;XP_006520084.1	1261425	.	7.68259	13.1915	16.6984	26.1898	1.69217	5.66274	0.000270528	0.000846886	5.27103	6.01457	5.27103	6.01457	2728	4506
14004	NM_024166	Chchd2	coiled-coil-helix-coiled-coil-helix domain containing 2	protein_coding	NP_077128.2	1261428	.	149.589	185.071	325.138	367.432	1.22199	7.33168	0.159135	0.247796	7.18949	7.47694	7.18949	7.47694	10514	12541
14007	NM_001110228,NM_001110229,NM_001110230,NM_001110231,NM_001110232,NM_001160292,NM_001160293,NM_001310447,NM_001347094,NM_010160,XM_006497333,XM_006497334,XM_006497335,XM_006497336,XM_006497337,XM_006497338,XM_006497339,XM_011238949,XM_011238953,XM_017315442,XM_017315443,XM_017315466,XM_030247313,XM_030247314,XM_030247317,XM_030247319,XM_030247320,XM_030247323,XM_030247325,XM_030247326,XM_030247328…	Celf2	CUGBP, Elav-like family member 2	protein_coding	NP_001103698.1;NP_001103699.1;NP_001103700.1;NP_001103701.1;NP_001103702.1;NP_001153764.1;NP_001153765.1;NP_001297376.1;NP_001334023.1;NP_034290.2;XP_006497396.1;XP_006497397.1;XP_006497398.1;XP_006497399.1;XP_006497400.1;XP_006497401.1;XP_006497402.1;XP_011237251.2;XP_011237255.1;XP_017170931.1;XP_017170932.2;XP_017170955.1;XP_030103173.1;XP_030103174.1;XP_030103177.1;XP_030103179.1;XP_030103180…	1338822	.	17.9519	15.1653	39.0191	30.1085	-1.17958	7.17462	0.246282	0.358348	7.29776	7.06113	7.29776	7.06113	11339	9383
14009	NM_001163154,NM_001347379,NM_007960,XM_006514964,XM_006514965,XM_006514966,XM_006514968,XM_006514969,XM_006514970,XM_006514971,XM_006514972	Etv1	ets variant 1	protein_coding	NP_001156626.1;NP_001334308.1;NP_031986.1;XP_006515027.1;XP_006515028.1;XP_006515029.1;XP_006515031.1;XP_006515032.1;XP_006515033.1;XP_006515034.1;XP_006515035.1	99254	.	1.48787	2.07041	3.23395	4.11049	1.34491	3.16469	0.0527462	0.0959366	3.10848	3.49251	3.10848	3.49251	553	726
14011	NM_001303102,NM_007961,XM_011241206,XM_011241207,XM_011241208	Etv6	ets variant 6	protein_coding	NP_001290031.1;NP_031987.3;XP_011239508.1;XP_011239509.1;XP_011239510.1	109336	.	7.99223	15.8507	17.3714	31.4692	1.96262	6.13099	3.00724e-06	1.3427e-05	5.59373	6.55181	5.59373	6.55181	3430	6571
14017	NM_001033711,NM_010161	Evi2a	ecotropic viral integration site 2a	protein_coding	NP_001028883.1;NP_034291.1	95458	.	80.2684	48.0251	174.467	95.3467	-1.66967	6.76411	0.000347736	0.00106949	7.09721	6.36467	7.09721	6.36467	9858	5763
14020	NM_007964,XM_006534776,XM_006534777,XM_006534778,XM_006534779,XM_006534780,XM_006534781,XM_006534783,XM_006534784,XM_006534785,XM_006534786,XM_006534787,XM_011249407,XM_011249408,XM_030254126,XM_030254127,XM_030254128	Evi5	ecotropic viral integration site 5	protein_coding	NP_031990.2;XP_006534839.1;XP_006534840.1;XP_006534841.1;XP_006534842.1;XP_006534843.1;XP_006534844.1;XP_006534846.1;XP_006534847.1;XP_006534848.1;XP_006534849.1;XP_006534850.1;XP_011247709.1;XP_011247710.1;XP_030109986.1;XP_030109987.1;XP_030109988.1	104736	.	6.05286	2.87863	13.1562	5.71509	-2.06493	4.80389	7.81098e-07	3.8247e-06	5.27052	4.26362	5.27052	4.26362	2727	1289
14026	NM_001163394,NM_001163395,NM_001163396,NM_007965,XM_006515470,XM_006515471,XM_030246555,XM_030246556	Evl	Ena-vasodilator stimulated phosphoprotein	protein_coding	NP_001156866.1;NP_001156867.1;NP_001156868.1;NP_031991.3;XP_006515533.1;XP_006515534.1;XP_030102415.1;XP_030102416.1	1194884	.	40.9709	23.2707	89.0518	46.2005	-1.82919	6.03409	2.82836e-05	0.00010682	6.42121	5.56388	6.42121	5.56388	6143	3278
14030	NM_001283061,NM_001283062,NM_001283063,NM_001362612,NM_001362613,NM_001362614,NM_001362615,NM_001362616,NM_001362617,NM_001362618,NM_001362620,NM_007968,XM_006514508,XM_006514509,XM_006514510,XM_017314255,XM_030245550,XR_001779874,XR_003949296	Ewsr1	Ewing sarcoma breakpoint region 1	protein_coding	NP_001269990.1;NP_001269991.1;NP_001269992.1;NP_001349541.1;NP_001349542.1;NP_001349543.1;NP_001349544.1;NP_001349545.1;NP_001349546.1;NP_001349547.1;NP_001349549.1;NP_031994.2;XP_006514571.1;XP_006514572.1;XP_006514573.1;XP_017169744.1;XP_030101410.1	99960	.	89.5485	120.736	194.637	239.704	1.32578	8.08556	0.0473859	0.087312	7.87386	8.2792	7.87386	8.2792	16940	21922
14038	NM_007969	Wfdc18	WAP four-disulfide core domain 18	protein_coding	NP_031995.3	107506	.	0.239416	0.07406	0.520381	0.147036	-3.47707	-2.99553	0.0660007	0.116614	0.203724	0.0598767	0.203724	0.0598767	11	3
14042	NM_010162	Ext1	exostoses (multiple) 1	protein_coding	NP_034292.2	894663	.	6.74049	2.73834	14.6507	5.43658	-2.49038	4.12594	1.29762e-09	8.93823e-09	4.6934	3.4577	4.6934	3.4577	1804	707
14043	NM_001355075,NM_001355076,NM_010163,XM_006498730,XM_006498731,XM_006498733	Ext2	exostoses (multiple) 2	protein_coding	NP_001342004.1;NP_001342005.1;NP_034293.2;XP_006498793.1;XP_006498794.1;XP_006498796.1	108050	.	23.7417	21.33	51.6035	42.3476	-1.12806	6.11575	0.400428	0.530788	6.21897	6.04761	6.21897	6.04761	5330	4612
14048	NM_001252192,NM_001310459,NM_010164,XM_006495446,XM_006495451,XM_006495452,XM_011238344,XM_011238346,XM_017315348,XM_017315381,XM_017315414,XM_017315422,XM_030247470,XR_001780756,XR_003950638	Eya1	EYA transcriptional coactivator and phosphatase 1	protein_coding	NP_001239121.1;NP_001297388.1;NP_034294.2;XP_006495509.1;XP_006495514.1;XP_006495515.1;XP_011236646.1;XP_011236648.1;XP_017170837.1;XP_017170870.1;XP_017170903.1;XP_017170911.1;XP_030103330.1	109344	.	1.30724	0.010283	2.84135	0.020416	-110.34	1.71008	2.83589e-56	3.14173e-54	2.89243	0.0792958	2.89243	0.0792958	466	4
14050	NM_010166,NM_210071,NM_211357,XM_006538537,XM_006538538,XM_006538540	Eya3	EYA transcriptional coactivator and phosphatase 3	protein_coding	NP_034296.2;NP_997592.1;NP_997596.1;XP_006538600.1;XP_006538601.1;XP_006538603.1	109339	.	15.692	15.5587	34.1072	30.8895	-1.03186	6.42943	0.826968	0.923012	6.4678	6.42307	6.4678	6.42307	6347	6004
14051	NM_001347372,NM_010167,XM_006512523,XM_006512524,XM_006512526,XM_006512527,XM_006512528,XM_006512529,XM_006512530,XM_011243112,XM_011243115,XM_017313798,XM_017313799,XM_030244877,XM_030244878,XM_030244879,XM_030244880,XR_001779457	Eya4	EYA transcriptional coactivator and phosphatase 4	protein_coding	NP_001334301.1;NP_034297.2;XP_006512586.1;XP_006512587.1;XP_006512589.1;XP_006512590.1;XP_006512591.1;XP_006512592.1;XP_006512593.1;XP_011241414.1;XP_011241417.1;XP_017169287.1;XP_017169288.1;XP_030100737.1;XP_030100738.1;XP_030100739.1;XP_030100740.1	1337104	.	0.896181	2.60342	1.94788	5.1687	3.01049	3.32721	1.72364e-12	1.57397e-11	2.58285	4.00267	2.58285	4.00267	362	1064
14055	NM_007970,XM_006532178	Ezh1	enhancer of zeste 1 polycomb repressive complex 2 subunit	protein_coding	NP_031996.1;XP_006532241.1	1097695	.	16.957	6.25453	36.8568	12.4174	-2.74523	5.69554	5.43599e-12	4.76224e-11	6.26548	4.84086	6.26548	4.84086	5507	1958
14056	NM_001146689,NM_007971,XM_006505520,XM_006505521,XM_006505523,XM_006505524,XM_006505525,XM_006505526,XM_006505527,XM_006505528,XM_006505529,XM_030255150,XM_030255151,XM_030255152,XM_030255154,XM_030255155	Ezh2	enhancer of zeste 2 polycomb repressive complex 2 subunit	protein_coding	NP_001140161.1;NP_031997.2;XP_006505583.1;XP_006505584.1;XP_006505586.1;XP_006505587.1;XP_006505588.1;XP_006505589.1;XP_006505590.1;XP_006505591.1;XP_006505592.1;XP_030111010.1;XP_030111011.1;XP_030111012.1;XP_030111014.1;XP_030111015.1	107940	.	24.2248	18.7748	52.6536	37.2747	-1.29182	5.91	0.0744973	0.129617	6.10337	5.74007	6.10337	5.74007	4914	3713
14057	NM_027324,XM_006516849,XM_006516850,XR_003950424,XR_003950425	Sfxn1	sideroflexin 1	protein_coding	NP_081600.1;XP_006516912.2;XP_006516913.1	2137677	.	13.0827	50.5694	28.4358	100.398	3.8124	6.61518	1.24275e-19	2.0313e-18	5.383	7.28801	5.383	7.28801	2954	10993
14058	NM_001242368,NM_007972	F10	coagulation factor X	protein_coding	NP_001229297.1;NP_031998.3	103107	.	0.819063	0.212707	1.78027	0.422298	-3.87345	0.596581	4.18994e-10	3.03828e-09	1.74749	0.684728	1.74749	0.684728	171	43
14065	NM_007975	F2rl3	coagulation factor II (thrombin) receptor-like 3	protein_coding	NP_032001.2	1298207	.	0.054976	0.049163	0.119492	0.097606	-1.09662	-2.77101	1	1	0.16876	0.154459	0.16876	0.154459	9	8
14066	NM_010171	F3	coagulation factor III	protein_coding	NP_034301.3	88381	.	0.280026	0.27139	0.608648	0.538806	-1.05299	-0.788354	0.849198	0.94052	0.646445	0.619902	0.646445	0.619902	41	38
14067	NM_007976	F5	coagulation factor V	protein_coding	NP_032002.1	88382	.	0.063483	0.007227	0.137984	0.014348	-8.78847	-1.67792	9.43926e-07	4.57843e-06	0.594696	0.0792958	0.594696	0.0792958	37	4
14068	NM_010172,XR_003947232	F7	coagulation factor VII	protein_coding	NP_034302.2	109325	.	3.63602	0.314365	7.90303	0.624126	-10.8716	2.05228	7.12645e-34	2.87774e-32	3.09458	0.75886	3.09458	0.75886	547	49
14069	NM_001161373,NM_001161374,NM_007977,XM_006527789,XM_006527790,XM_006527791,XM_006527792	F8	coagulation factor VIII	protein_coding	NP_001154845.1;NP_001154846.1;NP_032003.2;XP_006527852.1;XP_006527853.1;XP_006527854.1;XP_006527855.1	88383	.	0.017545	0.023494	0.038135	0.046644	1.3234	-1.73569	0.558746	0.690163	0.303804	0.390406	0.303804	0.390406	17	22
14070	NM_007978	F8a	factor 8-associated gene A	protein_coding	NP_032004.2	95474	.	2.3821	1.14271	5.17758	2.26868	-2.1127	2.2298	6.03429e-06	2.55616e-05	2.87355	1.99806	2.87355	1.99806	459	212
14071	NM_001305797,NM_007979,XM_030251221	F9	coagulation factor IX	protein_coding	NP_001292726.1;NP_032005.1;XP_030107081.1	88384	.	0.549316	1.26022	1.19396	2.50199	2.58176	1.17012	4.96038e-07	2.49867e-06	1.16409	2.07262	1.16409	2.07262	90	227
14074	gene-Fabp3-ps1	Fabp3-ps1	fatty acid binding protein 3, muscle and heart, pseudogene 1	pseudogene	.	101929	.	0.298292	0.351958	0.648349	0.698761	1.15135	-1.91464	0.874444	0.961341	0.287599	0.326837	0.287599	0.326837	16	18
14077	NM_010174	Fabp3	fatty acid binding protein 3, muscle and heart	protein_coding	NP_034304.1	95476	.	10.5332	12.902	22.8943	25.615	1.20936	3.08167	0.216434	0.321967	3.11079	3.35588	3.11079	3.35588	554	654
14081	NM_001302163,NM_007981,XM_006509262,XM_006509264,XM_006509265,XM_006509266,XM_017312563,XM_030243285	Acsl1	acyl-CoA synthetase long-chain family member 1	protein_coding	NP_001289092.1;NP_032007.2;XP_006509325.2;XP_006509327.1;XP_006509328.1;XP_006509329.1;XP_017168052.1;XP_030099145.1	102797	.	19.6057	20.7129	42.6139	41.1225	1.04012	6.3747	0.783859	0.887187	6.36319	6.41927	6.36319	6.41927	5898	5988
14082	NM_010175	Fadd	Fas (TNFRSF6)-associated via death domain	protein_coding	NP_034305.1	109324	.	7.08298	6.27374	15.3951	12.4556	-1.14313	4.34849	0.363456	0.491415	4.50476	4.32083	4.50476	4.32083	1574	1344
14083	NM_001358045,NM_001358046,NM_007982,XM_006520415,XM_006520416,XM_006520418,XM_006520420,XM_006520421,XM_006520422,XM_006520424,XM_006520425,XM_006520427,XM_006520428,XM_006520429,XM_006520430,XM_006520431,XM_006520432,XM_006520434,XM_006520435,XM_011245452,XM_011245453,XM_030248319,XM_030248320,XM_030248322,XM_030248323,XM_030248324,XM_030248325,XM_030248326,XM_030248328,XM_030248329,XM_030248330…	Ptk2	PTK2 protein tyrosine kinase 2	protein_coding	NP_001344974.1;NP_001344975.1;NP_032008.2;XP_006520478.1;XP_006520479.1;XP_006520481.1;XP_006520483.1;XP_006520484.1;XP_006520485.1;XP_006520487.1;XP_006520488.1;XP_006520490.1;XP_006520491.1;XP_006520492.1;XP_006520493.1;XP_006520494.1;XP_006520495.1;XP_006520497.1;XP_006520498.1;XP_011243754.1;XP_011243755.1;XP_030104179.1;XP_030104180.1;XP_030104182.1;XP_030104183.1;XP_030104184.1;XP_030104185…	95481	.	4.45419	16.2088	9.68136	32.1802	3.5782	5.60949	7.97312e-18	1.1377e-16	4.48002	6.27199	4.48002	6.27199	1546	5400
14084	NM_007983	Faf1	Fas-associated factor 1	protein_coding	NP_032009.2	109419	.	14.3832	15.5293	31.2625	30.8312	1.06633	6.13193	0.654386	0.777726	6.1054	6.19675	6.1054	6.19675	4921	5122
14086	NM_007984	Fscn1	fascin actin-bundling protein 1	protein_coding	NP_032010.2	1352745	.	5.53852	0.019145	12.0382	0.038009	-270.124	2.98649	4.83398e-88	1.42808e-85	4.06454	0.0792958	4.06454	0.0792958	1141	4
14087	NM_016925,XM_006530661,XM_006530662,XM_006530663,XM_006530664,XM_006530665,XM_006530666,XR_003947233,XR_387732	Fanca	Fanconi anemia, complementation group A	protein_coding	NP_058621.2;XP_006530724.1;XP_006530725.1;XP_006530726.1;XP_006530727.1;XP_006530728.1;XP_006530729.1	1341823	.	8.16069	6.3898	17.7376	12.686	-1.4095	5.22628	0.0177154	0.0369913	5.48423	5.00216	5.48423	5.00216	3174	2198
14088	NM_001042673,NM_001282942,NM_001347514,NM_001347515,NM_007985,XM_006517087,XM_006517090,XM_011244474,XM_011244475,XM_011244476,XM_011244477,XM_011244478,XM_011244480,XM_011244481,XM_011244482,XM_011244483,XM_011244484,XM_011244485,XM_011244487,XM_017315382,XM_030247144,XM_030247145,XM_030247146,XM_030247147,XM_030247148,XM_030247149,XR_001780750,XR_001780751,XR_003950426	Fancc	Fanconi anemia, complementation group C	protein_coding	NP_001036138.1;NP_001269871.1;NP_001334443.1;NP_001334444.1;NP_032011.2;XP_006517150.1;XP_006517153.1;XP_011242776.1;XP_011242777.1;XP_011242778.1;XP_011242779.1;XP_011242780.1;XP_011242782.1;XP_011242783.1;XP_011242784.1;XP_011242785.1;XP_011242786.1;XP_011242787.1;XP_011242789.1;XP_017170871.1;XP_030103004.1;XP_030103005.1;XP_030103006.1;XP_030103007.1;XP_030103008.1;XP_030103009.1	95480	.	3.42506	4.32186	7.44451	8.58042	1.25346	3.71072	0.132801	0.212239	3.65486	3.95747	3.65486	3.95747	841	1029
14102	NM_001146708,NM_007987,XM_030250746,XM_030250747,XM_030250748,XM_030250749,XM_030250750,XM_030250751	Fas	Fas (TNF receptor superfamily member 6)	protein_coding	NP_001140180.1;NP_032013.2;XP_030106606.1;XP_030106607.1;XP_030106608.1;XP_030106609.1;XP_030106610.1;XP_030106611.1	95484	.	2.71892	7.31948	5.90969	14.5318	2.63328	2.99422	8.81979e-10	6.17928e-09	2.42513	3.64528	2.42513	3.64528	317	815
14104	NM_007988,XM_030245556	Fasn	fatty acid synthase	protein_coding	NP_032014.3;XP_030101416.1	95485	.	11.0586	63.6815	24.0362	126.43	5.36071	8.54023	2.78079e-29	8.90803e-28	6.8832	9.29567	6.8832	9.29567	8489	44420
14105	NM_001080387,NM_001284195,NM_001284196,NM_010178,XM_011250188	Srsf10	serine/arginine-rich splicing factor 10	protein_coding	NP_001073856.1;NP_001271124.1;NP_001271125.1;NP_034308.1;XP_011248490.1	1333805	.	24.2724	45.9939	52.7571	91.314	1.83505	6.837	2.35255e-05	9.00221e-05	6.35106	7.21883	6.35106	7.21883	5848	10475
14109	NM_001160239,NM_001190436,NM_007990	Fau	Finkel-Biskis-Reilly murine sarcoma virus (FBR-MuSV) ubiquitously expressed (fox derived)	protein_coding	NP_001153711.1;NP_001177365.1;NP_032016.1	102547	.	614.982	937.01	1336.69	1860.3	1.51044	8.73928	0.00376376	0.00931482	8.41548	9.00902	8.41548	9.00902	24691	36403
14113	NM_007991,XM_030242131	Fbl	fibrillarin	protein_coding	NP_032017.2;XP_030097991.1	95486	.	56.8499	195.444	123.566	388.025	3.45286	7.35797	2.73602e-17	3.77575e-16	6.22244	7.99646	6.22244	7.99646	5343	18008
14123	NM_010183,XM_006507348	Fbrs	fibrosin	protein_coding	NP_034313.2;XP_006507411.1	104648	.	22.3689	14.3612	48.6197	28.5121	-1.57185	6.53456	0.00160149	0.00430183	6.83645	6.19118	6.83645	6.19118	8216	5102
14127	NM_010185	Fcer1g	Fc receptor, IgE, high affinity I, gamma polypeptide	protein_coding	NP_034315.1	95496	.	684.479	380.115	1487.74	754.663	-1.82311	8.53681	2.64802e-05	0.000100581	8.90882	8.04488	8.90882	8.04488	34787	18625
14129	NM_010186	Fcgr1	Fc receptor, IgG, high affinity I	protein_coding	NP_034316.1	95498	.	54.2482	50.6488	117.911	100.556	-1.08435	7.16774	0.569756	0.700795	7.23431	7.11828	7.23431	7.11828	10848	9765
14130	NM_001077189,NM_010187	Fcgr2b	Fc receptor, IgG, low affinity IIb	protein_coding	NP_001070657.1;NP_034317.1	95499	.	14.2681	37.4014	31.0123	74.2549	2.59883	5.3254	7.59872e-11	5.92485e-10	4.54025	5.87952	4.54025	5.87952	1615	4097
14131	NM_001356511,NM_010188,XM_006496658,XM_006496659,XM_006496660,XM_030247672,XM_030247708	Fcgr3	Fc receptor, IgG, low affinity III	protein_coding	NP_001343440.1;NP_034318.2;XP_006496721.1;XP_006496722.1;XP_006496723.1;XP_030103532.1;XP_030103568.1	95500	.	279.765	303.125	608.081	601.81	1.06452	8.69894	0.659526	0.782786	8.65661	8.74661	8.65661	8.74661	29196	30337
14132	NM_001357117,NM_010189	Fcgrt	Fc receptor, IgG, alpha chain transporter	protein_coding	NP_001344046.1;NP_034319.2	103017	.	25.8256	6.08818	56.1329	12.0872	-4.29185	4.88554	8.90544e-22	1.72623e-20	5.61174	3.60398	5.61174	3.60398	3474	790
14133	NM_007995,XM_006497673,XM_006497675,XM_011239016	Fcna	ficolin A	protein_coding	NP_032021.1;XP_006497736.1;XP_006497738.1;XP_011237318.1	1340905	.	5.24617	9.91083	11.4028	19.6765	1.92521	3.4459	1.70987e-05	6.73023e-05	3.07582	3.93633	3.07582	3.93633	539	1013
14137	NM_001360211,NM_010191,XM_006518547,XM_017315844	Fdft1	farnesyl diphosphate farnesyl transferase 1	protein_coding	NP_001347140.1;NP_034321.2;XP_006518610.1;XP_017171333.1	102706	.	7.59048	17.7275	16.4982	35.1954	2.33832	5.62153	5.59919e-09	3.58085e-08	4.92973	6.1279	4.92973	6.1279	2138	4880
14148	NM_001301728,NM_007996	Fdx1	ferredoxin 1	protein_coding	NP_001288657.1;NP_032022.1	103224	.	3.89957	9.82732	8.47588	19.5107	2.28407	3.26032	9.7104e-08	5.3362e-07	2.76946	3.83715	2.76946	3.83715	422	941
14149	NM_007997,XM_006532186,XM_017314257,XR_001779876	Fdxr	ferredoxin reductase	protein_coding	NP_032023.1;XP_006532249.1;XP_017169746.1	104724	.	3.5639	7.95276	7.74628	15.789	2.21117	3.52016	2.12821e-07	1.11866e-06	3.02297	4.06731	3.02297	4.06731	517	1116
14151	NM_001348055,NM_007998,XR_385974	Fech	ferrochelatase	protein_coding	NP_001334984.1;NP_032024.2	95513	.	24.1535	17.9599	52.4987	35.6568	-1.3617	6.03376	0.0314212	0.0613316	6.2577	5.81908	6.2577	5.81908	5477	3926
14154	NM_010192	Fem1a	feminization 1 homolog a (C. elegans)	protein_coding	NP_034322.3	1335089	.	6.86186	17.3824	14.9145	34.5102	2.50176	6.44707	2.67765e-10	1.98313e-09	5.66721	6.97304	5.66721	6.97304	3613	8823
14155	NM_010193	Fem1b	feminization 1 homolog b (C. elegans)	protein_coding	NP_034323.1	1335087	.	9.80037	12.156	21.3015	24.1339	1.22488	6.23766	0.156501	0.244609	6.10453	6.39332	6.10453	6.39332	4918	5880
14156	NM_001271614,NM_001271615,NM_007999,XM_006526661,XM_006526663,XM_006526664	Fen1	flap structure specific endonuclease 1	protein_coding	NP_001258543.1;NP_001258544.1;NP_032025.2;XP_006526724.1;XP_006526726.1;XP_006526727.1	102779	.	59.1395	69.3159	128.542	137.617	1.15899	7.34114	0.299978	0.420485	7.24011	7.45167	7.24011	7.45167	10892	12322
14158	NM_001037997,NM_001286415,NM_008000,XM_006523640,XM_006523641,XM_006523643,XM_006523645,XM_006523647,XM_006523650,XM_011246293,XM_017317242,XM_017317243,XM_017317244,XM_030249496,XR_003952084,XR_003952085,XR_003952086,XR_003952087,XR_385280,XR_385281	Fer	fer (fms/fps related) protein kinase	protein_coding	NP_001033086.2;NP_001273344.1;NP_032026.2;XP_006523703.1;XP_006523704.1;XP_006523706.1;XP_006523708.1;XP_006523710.1;XP_006523713.1;XP_011244595.1;XP_017172731.1;XP_017172732.1;XP_017172733.1;XP_030105356.1	105917	.	3.50411	2.90631	7.61632	5.77006	-1.34587	4.42635	0.0429273	0.0803401	4.68027	4.27103	4.68027	4.27103	1787	1296
14159	NM_010194,XM_006540604,XR_003946388	Fes	feline sarcoma oncogene	protein_coding	NP_034324.2;XP_006540667.1	95514	.	58.3251	43.8986	126.772	87.1543	-1.34083	7.26181	0.03963	0.0749872	7.46583	7.04548	7.46583	7.04548	12749	9281
14163	NM_008001,XM_006528699	Fgd1	FYVE, RhoGEF and PH domain containing 1	protein_coding	NP_032027.2;XP_006528762.1	104566	.	0.306682	0.023946	0.666585	0.047542	-11.9108	-0.379073	5.02456e-15	5.8766e-14	1.24184	0.154459	1.24184	0.154459	99	8
14164	NM_010197,XM_006525641,XM_006525642,XM_006525644,XM_006525645,XM_006525647,XM_006525648,XM_006525649,XM_011246841,XM_011246842,XM_011246843,XM_017317830,XM_017317831,XM_017317832	Fgf1	fibroblast growth factor 1	protein_coding	NP_034327.1;XP_006525704.1;XP_006525705.1;XP_006525707.1;XP_006525708.1;XP_006525710.1;XP_006525711.1;XP_006525712.1;XP_011245143.1;XP_011245144.1;XP_011245145.1;XP_017173319.1;XP_017173320.1;XP_017173321.1	95515	.	0.003852	0.006726	0.008373	0.013353	1.52027	-3.35506	0.759851	0.865851	0.0774506	0.117367	0.0774506	0.117367	4	6
14166	NM_001291104,NM_001362623,NM_001362624,NM_010198,XM_006532188,XM_011248721,XM_011248722	Fgf11	fibroblast growth factor 11	protein_coding	NP_001278033.1;NP_001349552.1;NP_001349553.1;NP_034328.1;XP_006532251.1;XP_011247023.1;XP_011247024.1	109167	.	1.06738	3.23813	2.32	6.42883	3.07906	3.16971	1.08127e-12	1.00639e-11	2.43252	3.86259	2.43252	3.86259	319	959
14168	NM_001290414,NM_001290415,NM_001356335,NM_010200,XM_006527793,XM_006527795,XM_006527796,XM_006527797,XM_006527799	Fgf13	fibroblast growth factor 13	protein_coding	NP_001277343.1;NP_001277344.1;NP_001343264.1;NP_034330.2;XP_006527856.1;XP_006527858.1;XP_006527859.1;XP_006527860.1;XP_006527862.1	109178	.	1.06283	0.875067	2.31012	1.73732	-1.16111	1.42444	0.400176	0.53063	1.9464	1.78987	1.9464	1.78987	207	174
14182	NM_001079908,NM_001079909,NM_010206	Fgfr1	fibroblast growth factor receptor 1	protein_coding	NP_001073377.1;NP_001073378.1;NP_034336.2	95522	.	2.87438	0.243706	6.24759	0.483842	-11.5399	3.0335	2.2699e-42	1.37687e-40	4.00136	1.20135	4.00136	1.20135	1089	92
14187	NM_008012	Akr1b8	aldo-keto reductase family 1, member B8	protein_coding	NP_032038.1	107673	.	50.2276	44.7355	109.172	88.8158	-1.13657	6.0628	0.371844	0.500931	6.17174	5.98977	6.17174	5.98977	5156	4428
14190	NM_008013	Fgl2	fibrinogen-like protein 2	protein_coding	NP_032039.2	103266	.	5.49387	0.014254	11.9411	0.028298	-304.848	3.47208	6.99736e-100	2.9376e-97	4.52737	0.098457	4.52737	0.098457	1600	5
14191	NM_010208,XM_006538544,XM_006538545	Fgr	FGR proto-oncogene, Src family tyrosine kinase	protein_coding	NP_034338.3;XP_006538607.1;XP_006538608.1	95527	.	3.6786	0.270097	7.99558	0.536237	-13.6281	2.82113	1.29127e-44	8.40803e-43	3.81889	0.97125	3.81889	0.97125	951	68
14194	NM_010209	Fh1	fumarate hydratase 1	protein_coding	NP_034339.2	95530	.	41.4294	78.9522	90.0485	156.748	1.88203	6.69768	1.08725e-05	4.43489e-05	6.19011	7.09312	6.19011	7.09312	5223	9595
14198	NM_001308285,NM_001308286,NM_001360141,NM_010210,XM_006517924,XM_011244732,XM_030247649	Fhit	fragile histidine triad gene	protein_coding	NP_001295214.1;NP_001295215.1;NP_001347070.1;NP_034340.1;XP_006517987.1;XP_011243034.1;XP_030103509.1	1277947	.	0.829211	2.74709	1.80232	5.45394	3.29171	0.727415	7.43625e-09	4.6834e-08	0.814212	1.80745	0.814212	1.80745	55	177
14201	NM_010213,XM_006502766,XM_006502768,XM_006502769,XR_003954878	Fhl3	four and a half LIM domains 3	protein_coding	NP_034343.2;XP_006502829.1;XP_006502831.1;XP_006502832.1	1341092	.	42.8399	46.1655	93.1143	91.6548	1.10108	6.52434	0.500465	0.631989	6.46915	6.60658	6.46915	6.60658	6353	6828
14202	NM_010214	Fhl4	four and a half LIM domains 4	protein_coding	NP_034344.2	1338765	.	0.057902	0.099849	0.125853	0.198236	1.7001	-1.99125	0.250097	0.362675	0.220894	0.358971	0.220894	0.358971	12	20
14204	NM_010215	Il4i1	interleukin 4 induced 1	protein_coding	NP_034345.2	109552	.	0.918227	0.426562	1.99581	0.846875	-2.15709	0.586498	0.000200699	0.000645549	1.59122	0.950309	1.59122	0.950309	146	66
14208	NM_008014	Ppm1g	protein phosphatase 1G (formerly 2C), magnesium-dependent, gamma isoform	protein_coding	NP_032040.1	106065	.	55.5794	144.723	120.804	287.326	2.57178	7.83845	6.4606e-11	5.06467e-10	7.01285	8.36878	7.01285	8.36878	9294	23331
14211	NM_001301412,NM_008017	Smc2	structural maintenance of chromosomes 2	protein_coding	NP_001288341.1;NP_032043.3	106067	.	23.9728	16.9136	52.1059	33.5795	-1.43603	6.90088	0.0113043	0.0249982	7.1483	6.63064	7.1483	6.63064	10216	6944
14218	NM_001164717,NM_008018,XM_006526669,XM_006526670	Sh3pxd2a	SH3 and PX domains 2A	protein_coding	NP_001158189.1;NP_032044.2;XP_006526732.1;XP_006526733.1	1298393	.	4.14067	0.973329	8.99991	1.9324	-4.31365	4.84888	7.25907e-22	1.4244e-20	5.57716	3.5649	5.57716	3.5649	3390	767
14219	NM_010217	Ccn2	cellular communication network factor 2	protein_coding	NP_034347.2	95537	.	29.7267	0.011177	64.6122	0.022191	-1724.43	5.25147	1.98691e-153	7.92429e-150	6.26832	0.0598767	6.26832	0.0598767	5518	3
14225	NM_001302077,NM_001302078,NM_001302079,NM_001302080,NM_001355077,NM_001355078,NM_008019,NR_126058,XM_011239292,XM_017315525	Fkbp1a	FK506 binding protein 1a	protein_coding	NP_001289006.1;NP_001289007.1;NP_001289008.1;NP_001289009.1;NP_001342006.1;NP_001342007.1;NP_032045.1;XP_011237594.2;XP_017171014.2	95541	.	130.729	305.421	284.145	606.368	2.30253	8.59146	6.74418e-09	4.26944e-08	7.87395	9.07369	7.87395	9.07369	16941	38075
14226	NM_016863,XM_006514974,XM_017314959,XR_003949985	Fkbp1b	FK506 binding protein 1b	protein_coding	NP_058559.3;XP_006515037.3;XP_017170448.1	1336205	.	13.6685	5.87808	29.7091	11.6701	-2.4893	3.42307	3.2308e-09	2.12628e-08	4.02354	2.834	4.02354	2.834	1107	434
14227	NM_001166368,NM_001360286,NM_001360288,NM_008020	Fkbp2	FK506 binding protein 2	protein_coding	NP_001159840.1;NP_001347215.1;NP_001347217.1;NP_032046.1	95542	.	73.0253	72.8845	158.724	144.701	-1.01292	5.64836	0.930305	1	5.6851	5.66695	5.6851	5.66695	3659	3526
14228	NM_010219	Fkbp4	FK506 binding protein 4	protein_coding	NP_034349.1	95543	.	50.4031	151.339	109.553	300.462	2.96557	7.86879	7.58621e-14	7.90482e-13	6.89328	8.45354	6.89328	8.45354	8549	24747
14229	NM_010220	Fkbp5	FK506 binding protein 5	protein_coding	NP_034350.1	104670	.	12.7014	19.5382	27.6071	38.7902	1.5191	6.04902	0.00361161	0.00896887	5.7427	6.3367	5.7427	6.3367	3811	5651
14231	NM_001355079,NM_001355080,NM_010222	Fkbp7	FK506 binding protein 7	protein_coding	NP_001342008.1;NP_001342009.1;NP_034352.1	1336879	.	2.64763	0.791059	5.75474	1.57053	-3.21462	0.789152	1.16965e-08	7.2072e-08	1.84484	0.852124	1.84484	0.852124	188	57
14232	NM_001111066,NM_001199631,NM_010223,XM_006509556,XM_017312565,XM_017312566,XM_017312567,XM_017312568,XR_001778406,XR_003947234,XR_379034	Fkbp8	FK506 binding protein 8	protein_coding	NP_001104536.1;NP_001186560.1;NP_034353.2;XP_006509619.1;XP_017168054.1;XP_017168055.1;XP_017168056.1;XP_017168057.1	1341070	.	108.527	92.445	235.887	183.536	-1.16929	7.55027	0.271622	0.388905	7.66558	7.44115	7.66558	7.44115	14653	12232
14235	NM_008021	Foxm1	forkhead box M1	protein_coding	NP_032047.4	1347487	.	31.2672	16.8275	67.9605	33.4084	-1.88116	6.79881	1.09379e-05	4.45816e-05	7.1933	6.29033	7.1933	6.29033	10542	5470
14236	NM_001355742,NM_001355743,NM_180974,XM_006523652,XM_006523653,XM_006523654,XM_030249497,XM_030249498	Foxn2	forkhead box N2	protein_coding	NP_001342671.1;NP_001342672.1;NP_851305.2;XP_006523715.1;XP_006523716.1;XP_006523717.1;XP_030105357.1;XP_030105358.1	1347478	.	7.21238	9.40777	15.6764	18.6777	1.25156	5.50705	0.119439	0.194074	5.37055	5.68726	5.37055	5.68726	2928	3577
14245	NM_001130412,NM_001355598,NM_015763,NM_172950,XM_006514975,XM_006514976,XM_006514977,XM_006514978,XM_006514982,XM_006514983,XM_006514984,XM_006514986,XM_006514987,XM_011243815,XM_030246557,XM_030246558,XM_030246559,XM_030246560	Lpin1	lipin 1	protein_coding	NP_001123884.1;NP_001342527.1;NP_056578.2;NP_766538.2;XP_006515038.1;XP_006515039.1;XP_006515040.1;XP_006515041.1;XP_006515045.1;XP_006515046.1;XP_006515047.1;XP_006515049.1;XP_006515050.1;XP_011242117.1;XP_030102417.1;XP_030102418.1;XP_030102419.1;XP_030102420.1	1891340	.	2.25114	1.66905	4.89295	3.31365	-1.36394	3.53385	0.0404523	0.0762989	3.84126	3.4296	3.84126	3.4296	967	692
14247	NM_008026,XM_006510008,XM_006510009,XM_017313133	Fli1	Friend leukemia integration 1	protein_coding	NP_032052.1;XP_006510071.1;XP_006510072.1;XP_017168622.1	95554	.	15.7868	16.4383	34.3133	32.6358	1.02819	5.75972	0.847712	0.9396	5.76555	5.80493	5.76555	5.80493	3873	3887
14248	NM_001302207,NM_022009	Flii	flightless I actin binding protein	protein_coding	NP_001289136.1;NP_071292.1	1342286	.	80.8714	42.8303	175.777	85.0332	-1.91177	8.05662	6.03397e-06	2.55616e-05	8.4536	7.52243	8.4536	7.52243	25354	12945
14251	NM_008027,XM_006523656,XM_006523657	Flot1	flotillin 1	protein_coding	NP_032053.1;XP_006523719.1;XP_006523720.1	1100500	.	20.3358	10.8387	44.2007	21.5186	-1.89789	4.80884	1.21186e-05	4.89065e-05	5.23557	4.3451	5.23557	4.3451	2660	1368
14252	NM_001040403,NM_001284227,NM_001284228,NM_001362625,NM_001362626,NM_001362627,NM_008028,XM_030245557,XM_030245558	Flot2	flotillin 2	protein_coding	NP_001035493.1;NP_001271156.1;NP_001271157.1;NP_001349554.1;NP_001349555.1;NP_001349556.1;NP_032054.1;XP_030101417.1;XP_030101418.1	103309	.	47.6192	13.3316	103.502	26.468	-3.6656	6.44664	1.28595e-18	1.92265e-17	7.10864	5.26214	7.10864	5.26214	9937	2646
14254	NM_001363135,NM_010228,XM_006504801,XM_006504802,XM_006504803,XM_011241000	Flt1	FMS-like tyrosine kinase 1	protein_coding	NP_001350064.1;NP_034358.2;XP_006504864.1;XP_006504865.1;XP_006504866.1;XP_011239302.1	95558	.	0.718181	3.41702	1.56099	6.78398	4.55542	3.8394	4.56163e-22	9.1307e-21	2.61892	4.61084	2.61892	4.61084	373	1659
14256	NM_013520,NR_102725,XM_006540606,XM_006540607,XM_006540608,XM_006540609,XM_006540610,XM_006540612,XM_011250793,XM_011250794,XM_030242133,XR_003946389,XR_882010,XR_882011,XR_882012,XR_882013,XR_882014,XR_882015,XR_882016,XR_882017,XR_882018	Flt3l	FMS-like tyrosine kinase 3 ligand	protein_coding	NP_038548.3;XP_006540669.1;XP_006540670.1;XP_006540671.1;XP_006540672.1;XP_006540673.1;XP_006540675.1;XP_011249095.1;XP_011249096.1;XP_030097993.1	95560	.	3.28531	1.95062	7.14076	3.87267	-1.7183	1.83266	0.00145028	0.00392941	2.45083	1.84764	2.45083	1.84764	324	184
14260	NM_001285458,NM_001285459,NM_001287817,NM_001287818,NM_010230,XM_006498750,XM_011239294,XM_011239295,XM_011239298,XM_017315533	Fmn1	formin 1	protein_coding	NP_001272387.1;NP_001272388.1;NP_001274746.1;NP_001274747.1;NP_034360.2;XP_006498813.1;XP_011237596.1;XP_011237597.1;XP_011237600.1;XP_017171022.1	101815	.	3.75837	3.64572	8.16898	7.23803	-1.04686	5.4496	0.751918	0.86019	5.51327	5.44868	5.51327	5.44868	3240	3021
14263	NM_001161763,NM_001161765,NM_001355119,NM_010232,XM_006500995,XM_006500996,XM_011240013,XM_030252418,XM_030252419,XM_030252420	Fmo5	flavin containing monooxygenase 5	protein_coding	NP_001155235.1;NP_001155237.1;NP_001342048.1;NP_034362.2;XP_006501058.1;XP_006501059.1;XP_011238315.1;XP_030108278.1;XP_030108279.1;XP_030108280.1	1310004	.	3.13189	0.507788	6.8073	1.00814	-4.86835	3.05707	6.55768e-22	1.29154e-20	3.88366	1.9355	3.88366	1.9355	998	200
14265	NM_001290424,NM_008031,XM_006527810,XM_006527811,XM_006527813,XM_006527814,XR_001782738	Fmr1	fragile X mental retardation 1	protein_coding	NP_001277353.1;NP_032057.2;XP_006527873.1;XP_006527874.1;XP_006527876.1;XP_006527877.1	95564	.	7.93349	7.52008	17.2438	14.93	-1.06724	5.19444	0.653888	0.777192	5.2772	5.18581	5.2772	5.18581	2740	2506
14268	NM_001276408,NM_001276409,NM_001276410,NM_001276411,NM_001276412,NM_001276413,NM_010233,XM_006495697,XM_006495699,XM_006495700,XM_017315775,XM_017315837,XM_017315848,XM_030248098,XM_030248135	Fn1	fibronectin 1	protein_coding	NP_001263337.1;NP_001263338.1;NP_001263339.1;NP_001263340.1;NP_001263341.1;NP_001263342.1;NP_034363.1;XP_006495760.1;XP_006495762.1;XP_006495763.1;XP_017171264.1;XP_017171326.1;XP_017171337.1;XP_030103958.1;XP_030103995.1	95566	.	42.8225	0.006376	93.0764	0.012659	-5152.11	7.54303	9.36131e-219	1.49341e-214	8.54638	0.098457	8.54638	0.098457	27043	5
14269	NM_001038700,NM_001177648,NM_001177649,NM_001177650,NM_001355105,NM_001355106,NM_019406,XM_006497684,XM_006497685,XM_006497686,XM_006497687,XM_006497688,XM_006497689,XM_006497690,XM_006497691,XM_006497692,XM_006497693,XM_006497694,XM_006497695,XM_017315551,XM_030247489,XM_030247490,XM_030247491,XM_030247492,XR_374060	Fnbp1	formin binding protein 1	protein_coding	NP_001033789.1;NP_001171119.1;NP_001171120.1;NP_001171121.1;NP_001342034.1;NP_001342035.1;NP_062279.1;XP_006497747.1;XP_006497748.1;XP_006497749.1;XP_006497750.1;XP_006497751.1;XP_006497752.1;XP_006497753.1;XP_006497754.1;XP_006497755.1;XP_006497756.1;XP_006497757.1;XP_006497758.1;XP_017171040.1;XP_030103349.1;XP_030103350.1;XP_030103351.1;XP_030103352.1	109606	.	54.937	42.8908	119.408	85.1534	-1.2692	8.06357	0.0935768	0.157738	8.22997	7.88734	8.22997	7.88734	21703	16691
14270	NM_001081011,XM_011247923,XR_001781100,XR_001781103	Srgap2	SLIT-ROBO Rho GTPase activating protein 2	protein_coding	NP_001074480.2;XP_011246225.1	109605	.	13.787	10.6544	29.9667	21.1528	-1.33641	6.86945	0.0422107	0.0791382	7.07392	6.65915	7.07392	6.65915	9699	7084
14272	NM_008033	Fnta	farnesyltransferase, CAAX box, alpha	protein_coding	NP_032059.1	104683	.	27.4914	27.6339	59.7537	54.863	-1.00741	5.81143	0.960303	1	5.84141	5.83094	5.84141	5.83094	4086	3959
14275	NM_001252552,NM_001252553,NM_001252554,NM_008034,XM_006507360,XM_006507361,XM_006507363,XM_006507364,XM_006507365,XM_006507366,XM_006507367,XM_006507368,XM_006507369,XM_006507370	Folr1	folate receptor 1 (adult)	protein_coding	NP_001239481.1;NP_001239482.1;NP_001239483.1;NP_032060.2;XP_006507423.1;XP_006507424.1;XP_006507426.1;XP_006507427.1;XP_006507428.1;XP_006507429.1;XP_006507430.1;XP_006507431.1;XP_006507432.1;XP_006507433.1	95568	.	1.25001	2.84189	2.71695	5.64215	1.84004	1.34135	0.000689869	0.00198906	1.46721	2.08708	1.46721	2.08708	128	230
14276	NM_001303231,NM_001303239,NM_008035,XM_006507371	Folr2	folate receptor 2 (fetal)	protein_coding	NP_001290160.1;NP_001290168.1;NP_032061.1;XP_006507434.1	95569	.	292.809	28.5326	636.433	56.6472	-10.3362	7.53192	9.21492e-51	7.57761e-49	8.40272	5.07228	8.40272	5.07228	24473	2311
14281	NM_010234	Fos	FBJ osteosarcoma oncogene	protein_coding	NP_034364.1	95574	.	35.8555	32.0189	77.9335	63.5687	-1.1337	6.2444	0.380713	0.509692	6.34936	6.17068	6.34936	6.17068	5841	5029
14282	NM_001347586,NM_008036,XM_006539543	Fosb	FBJ osteosarcoma oncogene B	protein_coding	NP_001334515.1;NP_032062.1;XP_006539606.1	95575	.	0.355059	0.031551	0.771734	0.062641	-11.1402	-0.303165	3.72642e-15	4.41334e-14	1.2833	0.172654	1.2833	0.172654	104	9
14283	NM_010235	Fosl1	fos-like antigen 1	protein_coding	NP_034365.1	107179	.	0.467145	2.926	1.01536	5.80914	6.13643	1.62315	4.52161e-21	8.32947e-20	0.891305	2.64494	0.891305	2.64494	62	372
14284	NM_008037	Fosl2	fos-like antigen 2	protein_coding	NP_032063.2	102858	.	7.82031	4.17168	16.9978	8.28227	-1.89749	5.22171	1.07685e-05	4.39584e-05	5.63914	4.74075	5.63914	4.74075	3542	1822
14287	NM_010236,XM_006497696,XM_006497697,XM_006497698,XM_011239021,XM_030247501,XM_030247502,XM_030247503,XR_001780795	Fpgs	folylpolyglutamyl synthetase	protein_coding	NP_034366.2;XP_006497759.2;XP_006497760.1;XP_006497761.4;XP_011237323.1;XP_030103361.1;XP_030103362.1;XP_030103363.1	95576	.	3.48718	18.8122	7.57953	37.3489	5.29146	4.73898	3.68934e-27	1.01127e-25	3.24482	5.5197	3.24482	5.5197	615	3177
14289	NM_008039	Fpr2	formyl peptide receptor 2	protein_coding	NP_032065.1	1278319	.	0.129873	2.70391	0.282284	5.36821	20.3799	0.96958	7.62325e-32	2.77657e-30	0.237862	2.22859	0.237862	2.22859	13	261
14293	NM_013521	Fpr1	formyl peptide receptor 1	protein_coding	NP_038549.1	107443	.	0.231869	1.43399	0.503976	2.84697	6.035	0.256239	2.03665e-13	2.0332e-12	0.412414	1.58776	0.412414	1.58776	24	142
14296	NM_008043	Frat1	frequently rearranged in advanced T cell lymphomas	protein_coding	NP_032069.2	109450	.	2.03424	0.135204	4.42151	0.268429	-14.7953	1.61103	9.25861e-35	3.95985e-33	2.737	0.466121	2.737	0.466121	411	27
14297	NM_008044,NR_157400	Fxn	frataxin	protein_coding	NP_032070.1	1096879	.	2.14545	4.75419	4.66322	9.43874	2.19238	3.46072	2.94548e-07	1.52167e-06	2.97823	4.00774	2.97823	4.00774	499	1068
14299	NM_019681,XR_866007,XR_866008	Ncs1	neuronal calcium sensor 1	protein_coding	NP_062655.1	109166	.	1.83964	6.66215	3.99854	13.2267	3.44379	4.21433	4.73389e-16	6.01272e-15	3.22369	4.89391	3.22369	4.89391	605	2034
14300	NM_013522,XM_017312570	Frg1	FSHD region gene 1	protein_coding	NP_038550.2;XP_017168059.1	893597	.	43.8762	37.6431	95.3666	74.7349	-1.18219	5.55569	0.245204	0.356943	5.69857	5.46215	5.69857	5.46215	3694	3050
14312	NM_001204973,NM_010238,NR_037970,XM_017317255,XM_030249499,XM_030249500,XM_030249501,XR_003952088	Brd2	bromodomain containing 2	protein_coding	NP_001191902.1;NP_034368.2;XP_017172744.1;XP_030105359.1;XP_030105360.1;XP_030105361.1	99495	.	61.5829	60.9157	133.853	120.939	-1.15311	8.13501	0.315938	0.438766	8.23876	8.03396	8.23876	8.03396	21836	18484
14319	NM_010239,NR_073181	Fth1	ferritin heavy polypeptide 1	protein_coding	NP_034369.1	95588	.	10604	7806.7	23048.2	15499	-1.36802	13.1698	0.0272162	0.0541102	13.3783	12.9263	13.3783	12.9263	772198	550971
14325	NM_010240	Ftl1	ferritin light polypeptide 1	protein_coding	NP_034370.2	95589	.	16538.5	8840.8	35947	17552.1	-1.894	13.672	7.71608e-06	3.21732e-05	14.0604	13.1391	14.0604	13.1391	1239044	638558
14337	gene-Ftl2-ps	Ftl2-ps	ferritin light polypeptide 2, pseudogene	pseudogene	.	95590	.	390.716	171.994	849.236	341.469	-2.29998	8.13094	7.22735e-09	4.56084e-08	8.61364	7.41679	8.61364	7.41679	28337	12026
14339	NM_001302266,NM_001302267,NM_001302268,NM_001302337,NM_001358934,NM_001358935,NM_001358936,NM_001358937,NM_001358938,NM_010241,XM_006530673,XM_011248303,XM_011248304,XM_011248306,XM_011248307,XM_017312571,XM_017312574,XM_030243289,XM_030243290,XM_030243291,XM_030243292,XM_030243293,XM_030243294,XM_030243295,XM_030243296,XM_030243297	Aktip	thymoma viral proto-oncogene 1 interacting protein	protein_coding	NP_001289195.1;NP_001289196.1;NP_001289197.1;NP_001289266.1;NP_001345863.1;NP_001345864.1;NP_001345865.1;NP_001345866.1;NP_001345867.1;NP_034371.1;XP_006530736.1;XP_011246605.1;XP_011246606.1;XP_011246608.1;XP_011246609.1;XP_017168060.1;XP_017168063.1;XP_030099149.1;XP_030099150.1;XP_030099151.1;XP_030099152.1;XP_030099153.1;XP_030099154.1;XP_030099155.1;XP_030099156.1;XP_030099157.1	3693832	.	12.7383	6.26184	27.6873	12.432	-2.03245	4.43421	1.58973e-06	7.37236e-06	4.90405	3.92966	4.90405	3.92966	2099	1008
14345	NM_010242	Fut4	fucosyltransferase 4	protein_coding	NP_034372.1	95594	.	0.889153	2.13468	1.93261	4.2381	2.36945	2.55618	9.77533e-08	5.36634e-07	2.16175	3.20714	2.16175	3.20714	252	583
14347	NM_001177366,NM_001177367,NM_001289453,NM_001289454,NM_001289455,NM_001289456,NM_013524,XM_006497702,XM_006497704,XM_011239022,XM_030247513,XM_030247514	Fut7	fucosyltransferase 7	protein_coding	NP_001170837.1;NP_001170838.1;NP_001276382.1;NP_001276383.1;NP_001276384.1;NP_001276385.1;NP_038552.1;XP_006497765.1;XP_006497767.1;XP_011237324.1;XP_030103373.1;XP_030103374.1	107692	.	6.70083	5.03088	14.5645	9.98808	-1.33587	3.58767	0.0546099	0.0989542	3.87961	3.49432	3.87961	3.49432	995	727
14349	NM_010244	Fv1	Friend virus susceptibility 1	protein_coding	NP_034374.2	95595	.	1.11267	1.16625	2.41842	2.31542	1.03306	0.761949	0.930514	1	1.40096	1.43032	1.40096	1.43032	119	120
14356	NM_001360052,NM_001360053,NM_001360054,NM_001360055,NM_001360056,NM_001360058,NM_001360059,NM_001360060,NM_001360061,NM_019502,NR_153392,NR_153393	Timm10b	translocase of inner mitochondrial membrane 10B	protein_coding	NP_001346981.1;NP_001346982.1;NP_001346983.1;NP_001346984.1;NP_001346985.1;NP_001346987.1;NP_001346988.1;NP_001346989.1;NP_001346990.1;NP_062375.1	1315196	.	31.2012	36.0732	67.8172	71.6181	1.16289	4.99649	0.298486	0.41893	4.93038	5.14147	4.93038	5.14147	2139	2428
14359	NM_001113188,NM_001113189,NM_008053,XM_006535400,XM_006535401,XM_006535402	Fxr1	fragile X mental retardation gene 1, autosomal homolog	protein_coding	NP_001106659.1;NP_001106660.1;NP_032079.1;XP_006535463.1;XP_006535464.1;XP_006535465.1	104860	.	28.2133	29.3675	61.3228	58.3048	1.00585	6.11322	0.968563	1	6.12918	6.13748	6.12918	6.13748	5004	4913
14360	NM_001122892,NM_001122893,NM_008054,XM_006512539,XM_006512540,XM_011243117,XM_030244881	Fyn	Fyn proto-oncogene	protein_coding	NP_001116364.1;NP_001116365.1;NP_032080.2;XP_006512602.1;XP_006512603.1;XP_011241419.1;XP_030100741.1	95602	.	15.7185	12.1667	34.1647	24.1552	-1.30288	5.70479	0.0658622	0.116547	5.90653	5.53208	5.90653	5.53208	4278	3205
14362	NM_021457	Fzd1	frizzled class receptor 1	protein_coding	NP_067432.2	1196625	.	0.398805	0.034138	0.866819	0.067775	-10.8795	0.0642007	9.63522e-18	1.36753e-16	1.51671	0.2259	1.51671	0.2259	135	12
14367	NM_001042659,NM_022721	Fzd5	frizzled class receptor 5	protein_coding	NP_001036124.1;NP_073558.2	108571	.	1.52692	0.602691	3.31883	1.19655	-2.58223	2.96777	2.07478e-09	1.39188e-08	3.6132	2.41972	3.6132	2.41972	815	308
14368	NM_001162494,NM_008056,XM_006520438,XM_011245454,XM_011245455,XM_017316430	Fzd6	frizzled class receptor 6	protein_coding	NP_001155966.1;NP_032082.3;XP_006520501.1;XP_011243756.1;XP_011243757.1;XP_017171919.1	108474	.	0.029575	0.323095	0.064283	0.641458	10.0282	-0.332641	4.20891e-14	4.51545e-13	0.186348	1.26209	0.186348	1.26209	10	99
14369	NM_008057	Fzd7	frizzled class receptor 7	protein_coding	NP_032083.3	108570	.	6.9997	4.22307	15.2141	8.38429	-1.67731	4.83991	0.000395178	0.00120219	5.20354	4.48362	5.20354	4.48362	2600	1513
14370	NM_008058	Fzd8	frizzled class receptor 8	protein_coding	NP_032084.2	108460	.	0.133862	0.032069	0.290954	0.063669	-4.22072	-1.61383	0.000184687	0.000598115	0.568108	0.154459	0.568108	0.154459	35	8
14371	NM_010246	Fzd9	frizzled class receptor 9	protein_coding	NP_034376.1	1313278	.	0.033597	0.51775	0.073025	1.02792	13.7328	-0.629368	5.95768e-14	6.27346e-13	0.11467	1.10989	0.11467	1.10989	6	82
14375	NM_010247,XM_006520442,XM_006520443,XM_006520444,XM_006520445,XM_011245456,XR_383982	Xrcc6	X-ray repair complementing defective repair in Chinese hamster cells 6	protein_coding	NP_034377.2;XP_006520505.1;XP_006520506.1;XP_006520507.1;XP_006520508.1;XP_011243758.1	95606	.	13.6425	28.5633	29.6524	56.7083	2.06915	5.55912	5.5934e-07	2.79811e-06	4.98667	6.01205	4.98667	6.01205	2227	4498
14376	NM_001293621,NM_008060,XM_006526677,XM_006526678	Ganab	alpha glucosidase 2 alpha neutral subunit	protein_coding	NP_001280550.1;NP_032086.1;XP_006526740.1;XP_006526741.1	1097667	.	71.4133	60.8146	155.22	120.739	-1.18858	8.10127	0.224032	0.331692	8.22519	7.97686	8.22519	7.97686	21631	17764
14380	NM_019468	G6pd2	glucose-6-phosphate dehydrogenase 2	protein_coding	NP_062341.2	105977	.	0.011878	0.007482	0.025818	0.014854	-1.84754	-4.35611	1	1	0.039245	0.0202363	0.039245	0.0202363	2	1
14381	NM_008062	G6pdx	glucose-6-phosphate dehydrogenase X-linked	protein_coding	NP_032088.1	105979	.	179.093	177.717	389.266	352.83	-1.0203	8.7863	0.8875	0.971209	8.80386	8.77493	8.80386	8.77493	32341	30940
14385	NM_001293630,NM_001293631,NM_001357729,NM_001357730,NM_008063,XM_006510011,XM_006510013,XM_006510016,XM_030244053,XM_030244054,XM_030244055,XM_030244056,XM_030244057	Slc37a4	solute carrier family 37 (glucose-6-phosphate transporter), member 4	protein_coding	NP_001280559.1;NP_001280560.1;NP_001344658.1;NP_001344659.1;NP_032089.2;XP_006510074.1;XP_006510076.1;XP_006510079.1;XP_030099913.1;XP_030099914.1;XP_030099915.1;XP_030099916.1;XP_030099917.1	1316650	.	4.95172	6.99588	10.7628	13.8893	1.38575	3.88406	0.0283199	0.0560323	3.7392	4.17953	3.7392	4.17953	896	1212
14387	NM_001159324,NM_008064	Gaa	glucosidase, alpha, acid	protein_coding	NP_001152796.1;NP_032090.3	95609	.	24.1435	15.5784	52.477	30.9287	-1.56919	6.22335	0.00170081	0.00453805	6.52724	5.88608	6.52724	5.88608	6617	4116
14388	NM_001301298,NM_021356,XM_006530674,XM_006530676,XM_006530677,XM_011248309,XM_011248310,XM_017312575,XM_017312576,XM_030243298	Gab1	growth factor receptor bound protein 2-associated protein 1	protein_coding	NP_001288227.1;NP_067331.2;XP_006530737.1;XP_006530739.1;XP_006530740.1;XP_011246611.1;XP_011246612.1;XP_017168064.1;XP_017168065.1;XP_030099158.1	108088	.	1.71682	0.104734	3.73157	0.207935	-10.2464	2.3113	9.32706e-35	3.97846e-33	3.32045	0.907494	3.32045	0.907494	652	62
14389	NM_001162477,NM_010248	Gab2	growth factor receptor bound protein 2-associated protein 2	protein_coding	NP_001155949.1;NP_034378.2	1333854	.	12.9848	6.06457	28.223	12.0403	-2.16766	5.92426	9.56432e-08	5.26863e-07	6.39356	5.29729	6.39356	5.29729	6025	2713
14390	NM_008065,XM_006522905,XM_006522906,XM_006522907,XM_017316875,XM_017316876,XM_030248977,XR_876129	Gabpa	GA repeat binding protein, alpha	protein_coding	NP_032091.2;XP_006522968.1;XP_006522969.1;XP_006522970.1;XP_017172364.1;XP_017172365.1;XP_030104837.1	95610	.	9.5406	12.6355	20.7369	25.0858	1.31958	5.85069	0.0535557	0.0972206	5.66486	6.05804	5.66486	6.05804	3607	4646
14391	NM_001271467,NM_001271468,NM_001271469,NM_001271470,NM_001271492,NM_001355108,NM_001355109,NM_010249,NM_207669,NR_073183,XM_006498755,XM_006498756,XM_006498757,XM_006498759,XM_006498760,XM_006498761,XM_006498762,XM_006498764,XM_030247518,XM_030247522,XM_030247523,XM_030247525,XM_030247526,XM_030247527,XM_030247528,XM_030247529,XM_030247530	Gabpb1	GA repeat binding protein, beta 1	protein_coding	NP_001258396.1;NP_001258397.1;NP_001258398.1;NP_001258399.1;NP_001258421.1;NP_001342037.1;NP_001342038.1;NP_034379.1;NP_997552.1;XP_006498818.1;XP_006498819.1;XP_006498820.1;XP_006498822.1;XP_006498823.1;XP_006498824.1;XP_006498825.1;XP_006498827.1;XP_030103378.1;XP_030103382.1;XP_030103383.1;XP_030103385.1;XP_030103386.1;XP_030103387.1;XP_030103388.1;XP_030103389.1;XP_030103390.1	95611	.	6.30774	8.4637	13.7101	16.8034	1.32477	4.79714	0.0534243	0.0970539	4.63776	5.02925	4.63776	5.02925	1733	2241
14411	NM_001347433,NM_133661,XM_006505533,XM_006505534,XM_006505535,XM_006505536,XM_030255158	Slc6a12	solute carrier family 6 (neurotransmitter transporter, betaine/GABA), member 12	protein_coding	NP_001334362.1;NP_598422.2;XP_006505596.1;XP_006505597.1;XP_006505598.1;XP_006505599.1;XP_030111018.1	95628	.	1.31531	47.2444	2.85888	93.7967	34.4279	5.93918	8.11356e-91	2.48915e-88	2.15729	6.90936	2.15729	6.90936	251	8439
14412	NM_144512,XM_006505537,XM_006505538,XM_011241211,XM_030255160	Slc6a13	solute carrier family 6 (neurotransmitter transporter, GABA), member 13	protein_coding	NP_653095.1;XP_006505600.1;XP_006505601.1;XP_011239513.1;XP_030111020.1	95629	.	0.277674	6.67069	0.603536	13.2437	23.4858	3.08487	5.09145e-59	6.20029e-57	0.756509	4.10687	0.756509	4.10687	50	1149
14420	NM_008079,XM_006515472,XM_017314960,XM_030246561	Galc	galactosylceramidase	protein_coding	NP_032105.2;XP_006515535.1;XP_017170449.1;XP_030102421.1	95636	.	29.6069	8.19979	64.3518	16.2795	-3.55796	6.26804	7.45948e-18	1.06823e-16	6.92211	5.12112	6.92211	5.12112	8723	2393
14421	NM_001244617,NM_001244618,NM_001358577,NM_001358578,NM_008080,NM_027739,NR_045166,XM_006513219,XM_017313803	B4galnt1	beta-1,4-N-acetyl-galactosaminyl transferase 1	protein_coding	NP_001231546.1;NP_001231547.1;NP_001345506.1;NP_001345507.1;NP_032106.1;NP_082015.2;XP_006513282.1;XP_017169292.1	1342057	.	44.4347	87.3082	96.5807	173.338	1.94779	7.32506	3.39893e-06	1.50829e-05	6.77838	7.73382	6.77838	7.73382	7889	14999
14422	NM_008081,XM_006532201	B4galnt2	beta-1,4-N-acetyl-galactosaminyl transferase 2	protein_coding	NP_032107.1;XP_006532264.1	1342058	.	0.251302	0.243446	0.546216	0.483327	-1.02811	0.140489	0.951777	1	1.06298	1.04224	1.06298	1.04224	79	75
14423	NM_001160404,NM_001361200,NM_013814,XM_030250335,XM_030250336	Galnt1	polypeptide N-acetylgalactosaminyltransferase 1	protein_coding	NP_001153876.1;NP_001348129.1;NP_038842.3;XP_030106195.1;XP_030106196.1	894693	.	20.5671	13.886	44.7035	27.5686	-1.51497	6.20689	0.0037973	0.00938908	6.49121	5.90014	6.49121	5.90014	6452	4157
14425	NM_015736,XR_374409	Galnt3	polypeptide N-acetylgalactosaminyltransferase 3	protein_coding	NP_056551.2	894695	.	0.40753	0.659959	0.885784	1.31025	1.593	1.08356	0.0137602	0.0297569	1.38581	1.83627	1.38581	1.83627	117	182
14426	NM_015737	Galnt4	polypeptide N-acetylgalactosaminyltransferase 4	protein_coding	NP_056552.1	894692	.	2.47094	1.98857	5.37069	3.94801	-1.25678	3.59817	0.128861	0.207481	3.8537	3.54932	3.8537	3.54932	976	758
14430	NM_001302511,NM_001369135,NM_001369140,NM_001369141,NM_001369142,NM_001369143,NM_001369144,NM_001369147,NM_016658	Galt	galactose-1-phosphate uridyl transferase	protein_coding	NP_001289440.1;NP_001356064.1;NP_001356069.1;NP_001356070.1;NP_001356071.1;NP_001356072.1;NP_001356073.1;NP_001356076.1;NP_057867.2	95638	.	8.55211	4.73878	18.5884	9.40815	-1.81176	3.71768	7.96734e-05	0.000278186	4.16332	3.36974	4.16332	3.36974	1227	661
14431	NM_001347119,NM_010255,XM_006513222	Gamt	guanidinoacetate methyltransferase	protein_coding	NP_001334048.1;NP_034385.1;XP_006513285.1	1098221	.	19.0848	6.55294	41.4817	13.0099	-2.9218	3.75708	2.68752e-12	2.41953e-11	4.39936	2.97804	4.39936	2.97804	1458	487
14433	NM_001289726,NM_008084,XM_017321385	Gapdh	glyceraldehyde-3-phosphate dehydrogenase	protein_coding	NP_001276655.1;NP_032110.1;XP_017176874.1	95640	.	1106.79	1241.95	2405.65	2465.71	1.11046	10.7968	0.459656	0.592352	10.72	10.8711	10.72	10.8711	122263	132523
14450	NM_001357351,NM_010256,XM_006522911,XM_006522912	Gart	phosphoribosylglycinamide formyltransferase	protein_coding	NP_001344280.1;NP_034386.2;XP_006522974.1;XP_006522975.1	95654	.	22.5128	98.9668	48.9324	196.484	4.33705	7.76082	3.60753e-23	7.69397e-22	6.36223	8.46541	6.36223	8.46541	5894	24952
14453	NM_001330607,NM_001330608,NM_008087,XM_006540618,XM_006540619,XM_006540620,XM_006540621,XM_006540622,XM_006540623,XM_006540624,XM_006540625,XM_006540626,XM_011250796,XM_011250797,XM_017321979,XM_017321980,XM_017321982,XM_030242134,XM_030242135,XM_030242136,XM_030242137,XM_030242138,XM_030242139,XM_030242140,XM_030242141	Gas2	growth arrest specific 2	protein_coding	NP_001317536.1;NP_001317537.1;NP_032113.1;XP_006540681.1;XP_006540682.1;XP_006540683.1;XP_006540684.1;XP_006540685.1;XP_006540686.1;XP_006540687.1;XP_006540688.1;XP_006540689.1;XP_011249098.1;XP_011249099.1;XP_017177468.1;XP_017177469.1;XP_017177471.1;XP_030097994.1;XP_030097995.1;XP_030097996.1;XP_030097997.1;XP_030097998.1;XP_030097999.1;XP_030098000.1;XP_030098001.1	95657	.	0.664618	2.07111	1.44457	4.11188	2.40413	2.14285	1.74268e-07	9.25774e-07	1.83929	2.84822	1.83929	2.84822	187	439
14455	NR_153812,NR_153813,NR_153814,NR_153815	Gas5	growth arrest specific 5	lncRNA	.	95659	.	32.0151	79.1034	69.5862	157.048	2.42637	5.41256	1.35171e-09	9.29074e-09	4.69186	5.93753	4.69186	5.93753	1802	4268
14456	NM_019521	Gas6	growth arrest specific 6	protein_coding	NP_062394.2	95660	.	171.082	5.45865	371.853	10.8373	-31.728	7.92891	5.02338e-94	1.74213e-91	8.88701	3.9899	8.88701	3.9899	34264	1054
14457	NM_001109657,NM_001277079,NM_001277080,NM_008088,XM_006532202,XM_006532205,XM_006532208,XM_006532209,XM_006532210,XM_006532211,XM_017314262,XM_030245562,XM_030245563,XM_030245564	Gas7	growth arrest specific 7	protein_coding	NP_001103127.1;NP_001264008.1;NP_001264009.1;NP_032114.2;XP_006532265.1;XP_006532268.1;XP_006532271.1;XP_006532272.1;XP_006532273.1;XP_006532274.1;XP_017169751.1;XP_030101422.1;XP_030101423.1;XP_030101424.1	1202388	.	21.3921	36.0562	46.4966	71.5842	1.57992	7.82764	0.00134626	0.00367001	7.46831	8.12517	7.46831	8.12517	12771	19695
14461	NM_001355253,NM_008090	Gata2	GATA binding protein 2	protein_coding	NP_001342182.1;NP_032116.4	95662	.	0.22227	0.008282	0.483112	0.016443	-25.7996	-1.21803	5.18276e-12	4.54789e-11	0.825481	0.0401926	0.825481	0.0401926	56	2
14462	NM_001355110,NM_001355111,NM_001355112,NM_008091,XM_006497354,XM_030247532,XM_030247533	Gata3	GATA binding protein 3	protein_coding	NP_001342039.1;NP_001342040.1;NP_001342041.1;NP_032117.1;XP_006497417.1;XP_030103392.1;XP_030103393.1	95663	.	0.022943	0.047595	0.049867	0.094492	2.02731	-2.70192	0.258407	0.372526	0.11467	0.2259	0.11467	0.2259	6	12
14466	NM_001077411,NM_008094,NR_122037,XM_006500997,XR_003954280,XR_003954281	Gba	glucosidase, beta, acid	protein_coding	NP_001070879.1;NP_032120.1;XP_006501060.1	95665	.	81.5226	57.7395	177.193	114.633	-1.43481	7.20597	0.0114008	0.0251732	7.45102	6.93374	7.45102	6.93374	12618	8584
14467	NM_008095,XR_377051,XR_377052,XR_377054	Nipsnap2	nipsnap homolog 2	protein_coding	NP_032121.3	1278343	.	22.7987	15.5403	49.5538	30.853	-1.48508	5.42434	0.0061947	0.0146254	5.7085	5.15125	5.7085	5.15125	3720	2445
14469	NM_010260	Gbp2	guanylate binding protein 2	protein_coding	NP_034390.1	102772	.	7.38205	12.3054	16.0452	24.4306	1.64644	4.67638	0.000655144	0.00189683	4.34363	5.03485	4.34363	5.03485	1400	2250
14470	NM_010261	Rabac1	Rab acceptor 1 (prenylated)	protein_coding	NP_034391.1	1201692	.	67.4601	40.3772	146.627	80.1629	-1.69172	5.64523	0.000273376	0.0008553	5.99714	5.25415	5.99714	5.25415	4560	2631
14479	NM_001301628,NM_027604,XM_006513225,XM_006513226,XM_006513227,XM_006513228,XR_380365	Usp15	ubiquitin specific peptidase 15	protein_coding	NP_001288557.1;NP_081880.2;XP_006513288.1;XP_006513289.1;XP_006513290.1;XP_006513291.1	101857	.	5.59047	7.88048	12.1511	15.6455	1.41115	6.32758	0.0162044	0.0342079	6.07886	6.56951	6.07886	6.56951	4830	6653
14489	NM_008098	Mtpn	myotrophin	protein_coding	NP_032124.1	99445	.	90.1777	81.3276	196.005	161.464	-1.12265	8.51962	0.41509	0.545509	8.60426	8.43782	8.60426	8.43782	28153	24478
14528	NM_008102	Gch1	GTP cyclohydrolase 1	protein_coding	NP_032128.1	95675	.	3.08877	9.45743	6.71356	18.7763	3.02053	4.202	2.89518e-13	2.8528e-12	3.34219	4.83872	3.34219	4.83872	663	1955
14533	NM_015740	Bloc1s1	biogenesis of lysosomal organelles complex-1, subunit 1	protein_coding	NP_056555.2	1195276	.	42.1552	38.492	91.6261	76.4202	-1.10855	4.5554	0.482176	0.614008	4.68337	4.54077	4.68337	4.54077	1791	1577
14534	NM_001038010,NM_020004,XM_017314270,XM_017314271,XM_017314272,XM_017314273,XM_030245568,XM_030245569	Kat2a	K(lysine) acetyltransferase 2A	protein_coding	NP_001033099.1;NP_064388.2;XP_017169759.1;XP_017169760.1;XP_017169761.1;XP_017169762.1;XP_030101428.1;XP_030101429.1	1343101	.	14.9778	38.7757	32.5548	76.9835	2.54763	6.44453	1.2162e-10	9.32339e-10	5.64631	6.97789	5.64631	6.97789	3560	8853
14536	NM_001159548,NM_001159549,NM_010264,XM_011239025	Nr6a1	nuclear receptor subfamily 6, group A, member 1	protein_coding	NP_001153020.1;NP_001153021.1;NP_034394.1;XP_011237327.1	1352459	.	0.374013	0.631596	0.812931	1.25394	1.66503	1.72963	0.00320368	0.00805871	1.79412	2.35348	1.79412	2.35348	179	291
14537	NM_001136484,NM_010265,NM_173442,XM_006526679,XM_011247144,XM_017318062	Gcnt1	glucosaminyl (N-acetyl) transferase 1, core 2	protein_coding	NP_001129956.3;NP_034395.4;NP_775618.3;XP_006526742.1;XP_011245446.1;XP_017173551.1	95676	.	18.3574	22.6475	39.9005	44.9633	1.21774	6.64213	0.167734	0.259188	6.50857	6.78995	6.50857	6.78995	6531	7763
14544	NM_010266,XM_006526680,XM_017318064	Gda	guanine deaminase	protein_coding	NP_034396.1;XP_006526743.1;XP_017173553.1	95678	.	3.41705	6.72234	7.42709	13.3462	1.93784	4.85749	6.1918e-06	2.61802e-05	4.37273	5.29314	4.37273	5.29314	1430	2705
14547	NM_010269,NR_104341,XM_006501001,XR_001783651	Gdap2	ganglioside-induced differentiation-associated-protein 2	protein_coding	NP_034399.1;XP_006501064.1	1338001	.	7.45183	7.30772	16.1969	14.5084	-1.03802	4.52001	0.801293	0.901992	4.60544	4.55385	4.60544	4.55385	1693	1592
14548	NM_001010930,NM_010270	Mrps33	mitochondrial ribosomal protein S33	protein_coding	NP_001010930.1;NP_034400.1	1338046	.	21.8776	32.1883	47.5518	63.9051	1.45248	4.90954	0.0102784	0.022949	4.67171	5.19252	4.67171	5.19252	1776	2518
14555	NM_010271	Gpd1	glycerol-3-phosphate dehydrogenase 1 (soluble)	protein_coding	NP_034401.1	95679	.	0.206194	0.750595	0.44817	1.49019	3.5671	0.5315	3.12677e-09	2.05866e-08	0.696401	1.68604	0.696402	1.68604	45	157
14561	NM_010272	Gdf11	growth differentiation factor 11	protein_coding	NP_034402.1	1338027	.	0.192914	0.022659	0.419305	0.044986	-8.40068	-0.51429	5.77531e-12	5.04565e-11	1.13721	0.190622	1.13721	0.190622	87	10
14562	NM_008108,XM_006505540	Gdf3	growth differentiation factor 3	protein_coding	NP_032134.2;XP_006505603.1	95686	.	0.57104	0.011764	1.24118	0.023355	-43.2669	-0.530589	3.19141e-19	5.01107e-18	1.19917	0.0401926	1.19917	0.0401926	94	2
14566	NM_008110,XM_006532220,XM_006532221,XM_030245570	Gdf9	growth differentiation factor 9	protein_coding	NP_032136.2;XP_006532283.1;XP_006532284.1;XP_030101430.1	95692	.	0.332736	0.138403	0.723214	0.274778	-1.91033	-0.826726	0.0235088	0.0475802	0.768236	0.451292	0.768236	0.451292	51	26
14567	NM_010273	Gdi1	guanosine diphosphate (GDP) dissociation inhibitor 1	protein_coding	NP_034403.1	99846	.	15.8959	7.84139	34.5505	15.5679	-2.05212	5.06547	8.71429e-07	4.24227e-06	5.52325	4.51872	5.52325	4.51872	3263	1552
14569	NM_008112	Gdi2	guanosine diphosphate (GDP) dissociation inhibitor 2	protein_coding	NP_032138.3	99845	.	239.502	199.038	520.568	395.162	-1.21829	9.28209	0.164055	0.254045	9.41954	9.13514	9.41954	9.13514	49594	39735
14570	NM_008113	Arhgdig	Rho GDP dissociation inhibitor (GDI) gamma	protein_coding	NP_032139.1	108430	.	0.397058	1.47841	0.863022	2.93517	3.6393	0.0733969	4.49257e-08	2.57066e-07	0.527285	1.38422	0.527285	1.38422	32	114
14571	NM_001145820,NM_010274	Gpd2	glycerol phosphate dehydrogenase 2, mitochondrial	protein_coding	NP_001139292.1;NP_034404.3	99778	.	4.54369	10.0494	9.8759	19.9516	2.18442	5.43768	8.21254e-08	4.55387e-07	4.81781	5.9171	4.81781	5.9171	1973	4207
14573	NM_001301332,NM_001301333,NM_001301357,NM_010275	Gdnf	glial cell line derived neurotrophic factor	protein_coding	NP_001288261.1;NP_001288262.1;NP_001288286.1;NP_034405.1	107430	.	0.095352	0.020968	0.207253	0.041629	-3.85405	-1.88225	0.00128011	0.00350947	0.470992	0.136032	0.470992	0.136032	28	7
14579	NM_010276	Gem	GTP binding protein (gene overexpressed in skeletal muscle)	protein_coding	NP_034406.2	99844	.	0.197143	0.030458	0.428499	0.06047	-5.59925	-1.6771	2.71364e-05	0.000102951	0.568108	0.117367	0.568108	0.117367	35	6
14582	NM_001160406,NM_008114	Gfi1b	growth factor independent 1B	protein_coding	NP_001153878.1;NP_032140.1	1276578	.	0.307676	1.15914	0.668748	2.3013	3.67521	0.467131	2.27242e-09	1.52e-08	0.659097	1.64753	0.659097	1.64753	42	151
14583	NM_013528	Gfpt1	glutamine fructose-6-phosphate transaminase 1	protein_coding	NP_038556.1	95698	.	5.96931	14.5655	12.9746	28.9176	2.40984	6.0822	1.42716e-09	9.77562e-09	5.34778	6.59588	5.34778	6.59588	2881	6777
14588	NM_001136063,NM_001271001,NM_001271002,NM_020014,XM_017315629,XM_030247541,XR_001780825,XR_003950726,XR_003950732,XR_003950738,XR_866224,XR_866225,XR_866226	Gfra4	glial cell line derived neurotrophic factor family receptor alpha 4	protein_coding	NP_001129535.1;NP_001257930.1;NP_001257931.1;NP_064398.1;XP_017171118.1;XP_030103401.1	1341873	.	0.857456	0.539009	1.86371	1.07012	-1.7521	0.234015	0.0105514	0.0234699	1.29955	0.874528	1.29955	0.874528	106	59
14590	NM_010281,XM_006537619	Ggh	gamma-glutamyl hydrolase	protein_coding	NP_034411.2;XP_006537682.1	1329035	.	48.5043	19.7838	105.426	39.2779	-2.4811	5.59669	4.9659e-10	3.57012e-09	6.12804	4.84724	6.12804	4.84724	5000	1967
14593	NM_001331119,NM_001331176,NM_001331177,NM_001331178,NM_001331180,NM_010282,NR_138552,NR_138553,NR_138555,XM_006516549,XM_011244281,XM_017315385,XM_017315387,XM_017315388,XM_030247152,XM_030247153,XM_030247154,XM_030247155,XR_001780754,XR_003950431,XR_003950432	Ggps1	geranylgeranyl diphosphate synthase 1	protein_coding	NP_001318048.1;NP_001318105.1;NP_001318106.1;NP_001318107.1;NP_001318109.1;NP_034412.1;XP_006516612.1;XP_011242583.1;XP_017170874.1;XP_017170876.1;XP_017170877.1;XP_030103012.1;XP_030103013.1;XP_030103014.1;XP_030103015.1	1341724	.	3.7671	4.71281	8.18796	9.3566	1.25284	4.48494	0.123911	0.200339	4.3823	4.69349	4.3823	4.69349	1440	1761
14594	NM_001145821,NM_001308299,NM_001308300,NM_010283,XM_006497720,XM_011239026,XM_011239027,XM_011239028,XM_011239029,XM_030247542,XM_030247543,XM_030247544,XM_030247545	Ggta1	glycoprotein galactosyltransferase alpha 1, 3	protein_coding	NP_001139293.1;NP_001295228.1;NP_001295229.1;NP_034413.2;XP_006497783.1;XP_011237328.1;XP_011237329.1;XP_011237330.1;XP_011237331.1;XP_030103402.1;XP_030103403.1;XP_030103404.1;XP_030103405.1	95704	.	43.3366	32.2536	94.1938	64.0348	-1.37486	7.19616	0.0255963	0.0512859	7.4158	6.95967	7.4158	6.95967	12312	8741
14595	NM_022305,XR_003954879	B4galt1	UDP-Gal:betaGlcNAc beta 1,4- galactosyltransferase, polypeptide 1	protein_coding	NP_071641.1	95705	.	54.7349	22.6873	118.969	45.0423	-2.43244	7.53517	7.51219e-10	5.30744e-09	8.04359	6.76899	8.04359	6.76899	19064	7650
14605	NM_001077364,NM_010286,NR_122039,XM_006528499,XM_006528500,XM_006528503,XM_006528504,XM_006528505	Tsc22d3	TSC22 domain family, member 3	protein_coding	NP_001070832.1;NP_034416.3;XP_006528562.1;XP_006528563.1;XP_006528566.1;XP_006528567.1;XP_006528568.1	1196284	.	28.7729	6.67545	62.539	13.2531	-4.39408	5.56412	5.10149e-23	1.07793e-21	6.28602	4.21178	6.28602	4.21178	5587	1241
14609	NM_010288	Gja1	gap junction protein, alpha 1	protein_coding	NP_034418.1	95713	.	2.8345	1.94795	6.1609	3.86736	-1.4716	2.98217	0.0128857	0.0280674	3.37515	2.88179	3.37515	2.88179	680	451
14620	NM_001160012,NM_008126	Gjb3	gap junction protein, beta 3	protein_coding	NP_001153484.1;NP_032152.1	95721	.	0.679052	0.044677	1.47595	0.0887	-12.4867	-0.500871	2.03706e-14	2.24794e-13	1.17294	0.136032	1.17294	0.136032	91	7
14628	NM_172416	Ostm1	osteopetrosis associated transmembrane protein 1	protein_coding	NP_766004.1	2655574	.	23.3888	7.63695	50.8364	15.162	-3.09919	5.63217	1.5988e-14	1.79617e-13	6.247	4.65438	6.247	4.65438	5436	1712
14629	NM_010295,NR_151778,XM_006510812	Gclc	glutamate-cysteine ligase, catalytic subunit	protein_coding	NP_034425.1;XP_006510875.1	104990	.	33.8739	23.6937	73.6263	47.0403	-1.45008	6.70753	0.00935898	0.0211419	6.96206	6.43112	6.96206	6.43112	8970	6038
14630	NM_008129,XM_030252423	Gclm	glutamate-cysteine ligase, modifier subunit	protein_coding	NP_032155.1;XP_030108283.1	104995	.	96.1292	26.4583	208.941	52.529	-3.67619	7.07519	8.69952e-19	1.32049e-17	7.73455	5.87432	7.73455	5.87432	15374	4082
14635	NM_016905	Galk1	galactokinase 1	protein_coding	NP_058601.2	95730	.	19.3578	49.553	42.0749	98.3802	2.52792	5.77609	2.0779e-10	1.55336e-09	5.00227	6.31281	5.00227	6.31281	2252	5557
14645	NM_008131	Glul	glutamate-ammonia ligase (glutamine synthetase)	protein_coding	NP_032157.2	95739	.	108.53	59.8714	235.894	118.866	-1.8352	7.96944	2.20181e-05	8.46805e-05	8.34621	7.47396	8.34621	7.47396	23530	12515
14651	NM_001159626,NM_024284,XM_006523660,XM_006523661	Hagh	hydroxyacyl glutathione hydrolase	protein_coding	NP_001153098.1;NP_077246.2;XP_006523723.1;XP_006523724.1	95745	.	15.3642	19.9023	33.3948	39.513	1.27913	4.47336	0.0929678	0.15689	4.35534	4.69507	4.35534	4.69507	1412	1763
14659	NM_008132,XM_030248367,XM_030248384	Glrp1	glutamine repeat protein 1	protein_coding	NP_032158.2;XP_030104227.1;XP_030104244.1	108038	.	0.259804	0.876981	0.564696	1.74112	3.27117	0.27056	1.33009e-07	7.16858e-07	0.633681	1.48958	0.633681	1.48958	40	128
14660	NM_001081081,NM_001113383,XM_006495701,XM_006495702,XM_006495703,XM_006495704,XM_017316236,XM_030248503,XR_001781161,XR_001781162,XR_373241	Gls	glutaminase	protein_coding	NP_001074550.1;NP_001106854.1;XP_006495764.1;XP_006495765.1;XP_006495766.1;XP_006495767.1;XP_017171725.1;XP_030104363.1	95752	.	15.1384	31.5507	32.9039	62.6392	1.83303	6.97259	2.40754e-05	9.1948e-05	6.48611	7.35303	6.48611	7.35303	6429	11503
14661	NM_008133	Glud1	glutamate dehydrogenase 1	protein_coding	NP_032159.1	95753	.	125.15	131.916	272.019	261.9	1.0411	8.74674	0.776609	0.881232	8.72073	8.7787	8.72073	8.7787	30526	31021
14664	NM_001355175,NM_001369016,NM_001369017,NM_008135,XM_030253212,XR_867807	Slc6a9	solute carrier family 6 (neurotransmitter transporter, glycine), member 9	protein_coding	NP_001342104.1;NP_001355945.1;NP_001355946.1;NP_032161.2;XP_030109072.1	95760	.	0.965628	2.91656	2.09883	5.79041	2.97208	2.7521	1.63603e-11	1.36718e-10	2.13029	3.4651	2.13029	3.4651	245	711
14667	NM_010299	Gm2a	GM2 ganglioside activator protein	protein_coding	NP_034429.1	95762	.	76.1349	23.0484	165.482	45.7592	-3.34397	7.80873	1.46126e-16	1.91548e-15	8.43527	6.70343	8.43527	6.70343	25033	7307
14670	NM_008136	Gnl1	guanine nucleotide binding protein-like 1	protein_coding	NP_032162.2	95764	.	16.3944	28.7144	35.634	57.0082	1.72995	6.03184	0.000141738	0.000470094	5.61215	6.39041	5.61215	6.39041	3475	5868
14672	NM_010301	Gna11	guanine nucleotide binding protein, alpha 11	protein_coding	NP_034431.1	95766	.	5.13599	4.96154	11.1633	9.85041	-1.04866	4.18023	0.750463	0.859018	4.28769	4.22273	4.28769	4.22273	1344	1251
14673	NM_010302	Gna12	guanine nucleotide binding protein, alpha 12	protein_coding	NP_034432.1	95767	.	61.7635	21.9035	134.245	43.4862	-2.85439	6.3841	6.67486e-13	6.34967e-12	6.9619	5.46999	6.9619	5.46999	8969	3067
14674	NM_001359034,NM_010303	Gna13	guanine nucleotide binding protein, alpha 13	protein_coding	NP_001345963.1;NP_034433.3	95768	.	32.8689	18.634	71.442	36.995	-1.98687	7.22515	1.75921e-06	8.11588e-06	7.64397	6.66056	7.64397	6.66056	14434	7091
14676	NM_010304,XM_006513233,XM_006513234,XM_030244885	Gna15	guanine nucleotide binding protein, alpha 15	protein_coding	NP_034434.1;XP_006513296.1;XP_006513297.1;XP_030100745.1	95770	.	7.55246	6.75632	16.4156	13.4137	-1.13255	4.01698	0.402467	0.532341	4.18317	4.01406	4.18317	4.01406	1245	1073
14678	NM_008138,XM_006511637	Gnai2	guanine nucleotide binding protein (G protein), alpha inhibiting 2	protein_coding	NP_032164.2;XP_006511700.1	95772	.	497.615	247.797	1081.59	491.964	-2.03703	9.74999	6.72605e-07	3.33232e-06	10.175	9.14982	10.175	9.14982	83773	40142
14679	NM_010306	Gnai3	guanine nucleotide binding protein (G protein), alpha inhibiting 3	protein_coding	NP_034436.1	95773	.	35.0478	26.6661	76.1779	52.9416	-1.3307	6.7416	0.0454648	0.084161	6.9444	6.53608	6.9444	6.53608	8860	6499
14680	NM_010307,NM_177137,XM_030250337	Gnal	guanine nucleotide binding protein, alpha stimulating, olfactory type	protein_coding	NP_034437.1;NP_796111.2;XP_030106197.1	95774	.	0.082059	0.052996	0.17836	0.105215	-1.52499	-1.18791	0.168917	0.260512	0.581463	0.40587	0.581463	0.40587	36	23
14682	NM_008139	Gnaq	guanine nucleotide binding protein, alpha q polypeptide	protein_coding	NP_032165.3	95776	.	11.4601	14.4091	24.9091	28.6071	1.24182	6.55023	0.12959	0.208447	6.40229	6.71142	6.40229	6.71142	6062	7348
14683	NM_001077507,NM_001077510,NM_001310083,NM_001310085,NM_001364030,NM_010309,NM_019690,NM_022000,NM_201616,NM_201617,NM_201618,NR_003258,XM_006498774,XM_006498777,XM_006498778,XM_006498779,XM_006498780,XM_017315658,XM_030247568,XM_030247569,XR_003950807,XR_374413,XR_374414	Gnas	GNAS (guanine nucleotide binding protein, alpha stimulating) complex locus	protein_coding	NP_001070975.1;NP_001070978.1;NP_001297012.1;NP_001297014.1;NP_001350959.1;NP_034439.2;NP_062664.2;NP_068840.2;NP_963910.1;NP_963911.1;NP_963912.1;XP_006498837.1;XP_006498840.1;XP_006498841.1;XP_006498842.1;XP_006498843.1;XP_017171147.1;XP_030103428.1;XP_030103429.1	95777	.	337.376	202.862	733.301	402.753	-1.25889	9.40404	0.104737	0.173543	9.56243	9.23077	9.56243	9.23077	54765	42463
14686	NM_008141,XM_006501008,XM_030252431	Gnat2	guanine nucleotide binding protein, alpha transducing 2	protein_coding	NP_032167.1;XP_006501071.1;XP_030108291.1	95779	.	0.027949	0.82676	0.060748	1.64141	23.0064	-0.197073	4.45211e-20	7.56385e-19	0.0961806	1.39201	0.0961806	1.39201	5	115
14688	NM_001160016,NM_001160017,NM_008142,XM_017319977	Gnb1	guanine nucleotide binding protein (G protein), beta 1	protein_coding	NP_001153488.1;NP_001153489.1;NP_032168.1;XP_017175466.1	95781	.	134.141	119.275	291.56	236.802	-1.13803	8.71581	0.362243	0.490253	8.80919	8.62309	8.80919	8.62309	32461	27842
14693	NM_010312,XM_006504553	Gnb2	guanine nucleotide binding protein (G protein), beta 2	protein_coding	NP_034442.1;XP_006504616.1	95784	.	181.127	151.453	393.687	300.687	-1.24395	8.21631	0.124501	0.201192	8.36943	8.05556	8.36943	8.05556	23913	18764
14694	NM_008143	Rack1	receptor for activated C kinase 1	protein_coding	NP_032169.1	101849	.	643.707	1351.12	1399.12	2682.46	2.07314	10.3673	3.56624e-07	1.82405e-06	9.74924	10.8002	9.74924	10.8002	62346	126163
14696	NM_001348062,NM_001348104,NM_001348105,NM_013531,XM_006535404	Gnb4	guanine nucleotide binding protein (G protein), beta 4	protein_coding	NP_001334991.1;NP_001335033.1;NP_001335034.1;NP_038559.2;XP_006535467.1	104581	.	3.92332	0.198682	8.52751	0.394454	-14.9961	3.75352	1.8951e-53	1.79956e-51	4.71325	1.42274	4.71325	1.42274	1830	119
14697	NM_010313,NM_138719,NR_073186	Gnb5	guanine nucleotide binding protein (G protein), beta 5	protein_coding	NP_034443.1;NP_619733.1	101848	.	4.44225	3.23102	9.65541	6.41472	-1.39122	3.18287	0.0315757	0.0615953	3.52782	3.09951	3.52782	3.09951	764	536
14700	NM_025277	Gng10	guanine nucleotide binding protein (G protein), gamma 10	protein_coding	NP_079553.1	1336169	.	39.1045	48.7571	84.9952	96.8001	1.23162	5.7025	0.147409	0.232259	5.57424	5.8691	5.57424	5.8691	3383	4067
14701	NM_001177556,NM_001177557,NM_001177558,NM_001177559,NM_001177560,NM_025278,XM_006505542	Gng12	guanine nucleotide binding protein (G protein), gamma 12	protein_coding	NP_001171027.1;NP_001171028.1;NP_001171029.1;NP_001171030.1;NP_001171031.1;NP_079554.1;XP_006505605.1	1336171	.	18.2891	16.122	39.7522	32.0078	-1.1472	6.2689	0.337319	0.462625	6.38144	6.18587	6.38144	6.18587	5974	5083
14702	NM_001038637,NM_001285908,NM_001285909,NM_001285910,NM_001285911,NM_010315,XM_030247652	Gng2	guanine nucleotide binding protein (G protein), gamma 2	protein_coding	NP_001033726.1;NP_001272837.1;NP_001272838.1;NP_001272839.1;NP_001272840.1;NP_034445.1;XP_030103512.1	102705	.	22.6949	15.7268	49.3283	31.2233	-1.45187	6.25708	0.00930615	0.0210404	6.51642	5.9856	6.51642	5.9856	6567	4415
14705	NM_001136064,NM_001290823,NM_008144,XM_006526691,XM_030250754	Bscl2	Berardinelli-Seip congenital lipodystrophy 2 (seipin)	protein_coding	NP_001129536.1;NP_001277752.1;NP_032170.3;XP_006526754.1;XP_030106614.1	1298392	.	28.1656	12.9664	61.2192	25.7428	-2.19322	5.16639	7.84136e-08	4.36017e-07	5.65226	4.55298	5.65226	4.55298	3575	1591
14707	NM_010318	Gng5	guanine nucleotide binding protein (G protein), gamma 5	protein_coding	NP_034448.2	109164	.	235.355	138.546	511.553	275.062	-1.71983	6.72882	0.00015656	0.00051391	7.0779	6.30329	7.0779	6.30329	9726	5520
14708	NM_001038655,NM_010319	Gng7	guanine nucleotide binding protein (G protein), gamma 7	protein_coding	NP_001033744.1;NP_034449.2	95787	.	0.847352	0.872745	1.84176	1.73271	1.01521	1.63143	0.93636	1	2.0169	2.03333	2.0169	2.03333	221	219
14710	NM_001038664,NM_001284393,NM_001284397,NM_023121,XM_006532231,XM_011248737,XM_017314274,XM_030245574	Gngt2	guanine nucleotide binding protein (G protein), gamma transducing activity polypeptide 2	protein_coding	NP_001033753.2;NP_001271322.1;NP_001271326.1;NP_075610.1;XP_006532294.1;XP_011247039.1;XP_017169763.1;XP_030101434.1	893584	.	37.2847	52.1958	81.0398	103.627	1.35423	4.85142	0.0371407	0.0710353	4.67249	5.09512	4.67249	5.09512	1777	2349
14712	NM_010322	Gnpat	glyceronephosphate O-acyltransferase	protein_coding	NP_034452.3	1343460	.	22.6899	30.3585	49.3175	60.2723	1.32144	6.38765	0.0514271	0.0938584	6.19202	6.58933	6.19202	6.58933	5230	6746
14714	NM_008145,NR_133010,XM_006518564	Gnrh1	gonadotropin releasing hormone 1	protein_coding	NP_032171.1;XP_006518627.1	95789	.	0.436604	0.105858	0.948977	0.210165	-3.57971	-1.49575	0.000426762	0.00128722	0.594696	0.190622	0.594696	0.190622	37	10
14718	NM_010324	Got1	glutamic-oxaloacetic transaminase 1, soluble	protein_coding	NP_034454.2	95791	.	26.3591	52.0085	57.2926	103.255	1.94869	6.41283	3.65383e-06	1.61154e-05	5.87705	6.82757	5.87705	6.82757	4190	7970
14719	NM_010325	Got2	glutamatic-oxaloacetic transaminase 2, mitochondrial	protein_coding	NP_034455.1	95792	.	91.0382	178.247	197.875	353.884	1.93387	8.40607	4.08904e-06	1.7867e-05	7.85937	8.80787	7.85937	8.80787	16770	31656
14720	gene-Got2-ps1	Got2-ps1	glutamatic-oxaloacetic transaminase 2, mitochondrial, pseudogene 1	pseudogene	.	104721	.	3.41822	6.24261	7.42964	12.3938	1.8022	3.58324	9.75785e-05	0.0003352	3.25319	4.0341	3.25319	4.0341	619	1089
14725	NM_001081088	Lrp2	low density lipoprotein receptor-related protein 2	protein_coding	NP_001074557.1	95794	.	0.005999	0.019744	0.013038	0.039198	2.91511	-2.03024	0.0173117	0.0362622	0.150954	0.40587	0.150954	0.40587	8	23
14726	NM_001290822,NM_010329	Pdpn	podoplanin	protein_coding	NP_001277751.1;NP_034459.2	103098	.	14.3125	0.458116	31.1088	0.909522	-31.3925	3.85507	2.77983e-73	5.15658e-71	4.85746	0.918318	4.85746	0.918318	2030	63
14727	NM_001291892,NM_001291893,NM_008147	Lilr4b	leukocyte immunoglobulin-like receptor, subfamily B, member 4B	protein_coding	NP_001278821.1;NP_001278822.1;NP_032173.1	102702	.	121.079	62.1701	263.17	123.43	-1.97165	7.16136	2.29313e-06	1.04075e-05	7.57679	6.6047	7.57679	6.6047	13774	6819
14728	NM_001291894,NM_013532,XM_030244886,XR_001779463,XR_003948594,XR_003948595,XR_871431,XR_871432,XR_871433	Lilrb4a	leukocyte immunoglobulin-like receptor, subfamily B, member 4A	protein_coding	NP_001278823.1;NP_038560.1;XP_030100746.1	102701	.	220.973	185.505	480.293	368.292	-1.26169	8.43532	0.101798	0.169483	8.59689	8.2625	8.59689	8.2625	28009	21669
14731	NM_010331,XM_017316432,XM_030248337	Gpaa1	GPI anchor attachment protein 1	protein_coding	NP_034461.1;XP_017171921.1;XP_030104197.1	1202392	.	27.7463	21.9075	60.3078	43.494	-1.28354	5.7452	0.0825145	0.141452	5.93704	5.58356	5.93704	5.58356	4371	3324
14732	NM_001356285,NM_008149,XM_006526692,XM_006526694,XM_011247147	Gpam	glycerol-3-phosphate acyltransferase, mitochondrial	protein_coding	NP_001343214.1;NP_032175.2;XP_006526755.1;XP_006526757.1;XP_011245449.1	109162	.	2.69789	5.80225	5.86397	11.5195	2.13299	4.74703	2.57653e-07	1.34193e-06	4.17988	5.22992	4.17988	5.22992	1242	2586
14733	NM_016696,XM_006529142,XM_011247925	Gpc1	glypican 1	protein_coding	NP_057905.1;XP_006529205.1;XP_011246227.1	1194891	.	14.7128	0.735173	31.979	1.45958	-20.1657	4.88979	2.46604e-68	3.93408e-66	5.84384	1.92481	5.84384	1.92481	4093	198
14739	NM_010333,XM_006510019	S1pr2	sphingosine-1-phosphate receptor 2	protein_coding	NP_034463.2;XP_006510082.1	99569	.	52.9664	16.964	115.125	33.6794	-3.20335	6.76876	1.8064e-15	2.18646e-14	7.38507	5.72435	7.38507	5.72435	12051	3672
14744	NM_008152	Gpr65	G-protein coupled receptor 65	protein_coding	NP_032178.1	108031	.	14.8133	21.7856	32.1973	43.2521	1.45227	5.37731	0.00981815	0.0220449	5.1242	5.6496	5.1242	5.6496	2457	3483
14745	NM_001290486,NM_010336,NM_172989,XM_011249928,XM_011249929,XM_011249930,XM_011249931,XM_011249932,XM_011249933,XM_011249934,XM_011249935,XM_030253214,XM_030253215	Lpar1	lysophosphatidic acid receptor 1	protein_coding	NP_001277415.1;NP_034466.2;NP_766577.1;XP_011248230.1;XP_011248231.1;XP_011248232.1;XP_011248233.1;XP_011248234.1;XP_011248235.1;XP_011248236.1;XP_011248237.1;XP_030109074.1;XP_030109075.1	108429	.	0.566871	0.370832	1.23212	0.736232	-1.50788	0.83389	0.0346986	0.066953	1.63671	1.26209	1.63671	1.26209	153	99
14747	NM_001359060,NM_008153,XM_006530164,XM_006530165,XM_006530166	Cmklr1	chemokine-like receptor 1	protein_coding	NP_001345989.1;NP_032179.1;XP_006530227.1;XP_006530228.1;XP_006530229.1	109603	.	1.19679	0.19905	2.60128	0.395184	-7.23568	0.923628	3.45745e-19	5.41283e-18	2.09813	0.538059	2.09813	0.538059	238	32
14751	NM_008155	Gpi1	glucose phosphate isomerase 1	protein_coding	NP_032181.2	95797	.	243.214	366.169	528.636	726.975	1.48703	9.86087	0.00525711	0.0126058	9.54834	10.1201	9.54834	10.1201	54232	78717
14755	NM_001291025,NM_001357592,NM_011822,XM_006523664,XM_017317256,XM_030249502,XM_030249503,XR_001782040,XR_003952089,XR_003952090,XR_385283	Pigq	phosphatidylinositol glycan anchor biosynthesis, class Q	protein_coding	NP_001277954.1;NP_001344521.1;NP_035952.2;XP_006523727.1;XP_017172745.1;XP_030105362.1;XP_030105363.1	1333114	.	28.281	39.0307	61.4699	77.4897	1.42634	6.8829	0.0129233	0.028134	6.61854	7.12647	6.61854	7.12647	7054	9821
14756	NM_008156,XM_011244282,XM_017315390,XM_017315391,XM_017315392,XM_030247157	Gpld1	glycosylphosphatidylinositol specific phospholipase D1	protein_coding	NP_032182.2;XP_011242584.1;XP_017170879.1;XP_017170880.1;XP_017170881.1;XP_030103017.1	106604	.	0.02048	0.001996	0.044514	0.003962	-3.7355	-3.35765	0.118117	0.192219	0.150954	0.0401926	0.150954	0.0401926	8	2
14758	NM_001177955,NM_001177956,NM_001177957,NM_001177958,NM_001177959,NM_001177960,NM_001177961,NM_001177962,NM_023122,XM_011247784,XM_017318385	Gpm6b	glycoprotein m6b	protein_coding	NP_001171426.1;NP_001171427.1;NP_001171428.1;NP_001171429.1;NP_001171430.1;NP_001171431.1;NP_001171432.1;NP_001171433.1;NP_075611.1;XP_011246086.1;XP_017173874.1	107672	.	0.118814	0.000141	0.258248	0.000279	-40.0752	-1.4992	3.88735e-11	3.12418e-10	0.708625	0.0202363	0.708625	0.0202363	46	1
14760	NM_001167694,NM_001167695,NM_001167696,NM_001167697,NM_001167699,NM_001167700,NM_001362048,NM_001362049,NM_001362050,NM_001362051,NM_001362052,NM_008157,NR_155270,XM_006505543,XM_006505544,XM_006505545,XM_006505547,XM_017321390,XM_017321391,XM_017321392,XM_017321393,XM_030255161,XM_030255162,XM_030255163,XM_030255164,XM_030255165,XM_030255166,XM_030255167	Gpr19	G protein-coupled receptor 19	protein_coding	NP_001161166.1;NP_001161167.1;NP_001161168.1;NP_001161169.1;NP_001161171.1;NP_001161172.1;NP_001348977.1;NP_001348978.1;NP_001348979.1;NP_001348980.1;NP_001348981.1;NP_032183.2;XP_006505606.1;XP_006505607.1;XP_006505608.1;XP_006505610.1;XP_017176879.1;XP_017176880.1;XP_017176881.1;XP_017176882.1;XP_030111021.1;XP_030111022.1;XP_030111023.1;XP_030111024.1;XP_030111025.1;XP_030111026.1;XP_030111027…	892973	.	1.69708	1.68762	3.68868	3.35053	-1.40185	2.23076	0.0384312	0.073144	2.68846	2.28822	2.68846	2.28822	395	275
14768	NM_001190984,NM_001190985,NM_021295,XM_011238435	Lancl1	LanC (bacterial lantibiotic synthetase component C)-like 1	protein_coding	NP_001177913.1;NP_001177914.1;NP_067270.1;XP_011236737.1	1336997	.	6.13605	10.3854	13.337	20.6187	1.659	5.26352	0.000481576	0.00143761	4.90072	5.61176	4.90072	5.61176	2094	3391
14772	NM_001080743,NM_019497,XM_006503742,XM_017320670,XM_017320671,XM_030254135,XM_030254136,XM_030254137,XM_030254138,XR_003955582,XR_003955583,XR_003955584,XR_003955585	Grk4	G protein-coupled receptor kinase 4	protein_coding	NP_001074212.1;NP_062370.2;XP_006503805.1;XP_017176159.1;XP_017176160.1;XP_030109995.1;XP_030109996.1;XP_030109997.1;XP_030109998.1	95801	.	0.239011	0.191065	0.5195	0.37933	-1.31477	-0.357436	0.313433	0.435861	0.891305	0.72227	0.891305	0.72227	62	46
14773	NM_018869,XM_006526697,XM_011247149,XM_017318066	Grk5	G protein-coupled receptor kinase 5	protein_coding	NP_061357.3;XP_006526760.1;XP_011245451.1;XP_017173555.1	109161	.	3.63459	1.69364	7.89994	3.36247	-2.05733	3.68198	1.86823e-06	8.58157e-06	4.18863	3.22904	4.18863	3.22904	1250	593
14775	NM_001329527,NM_001329528,NM_008160	Gpx1	glutathione peroxidase 1	protein_coding	NP_001316456.1;NP_001316457.1;NP_032186.2	104887	.	861.033	406.985	1871.49	808.01	-2.14253	9.45576	1.07894e-07	5.88858e-07	9.9046	8.807	9.9046	8.807	69443	31637
14777	NR_033563	Gpx2-ps1	glutathione peroxidase 2, pseudogene 1	transcribed_pseudogene	.	106627	.	0.049237	0.020507	0.107018	0.040713	-1.89683	-3.84185	0.692096	0.809043	0.0774506	0.0401926	0.0774506	0.0401926	4	2
14782	NM_010344	Gsr	glutathione reductase	protein_coding	NP_034474.4	95804	.	33.0017	25.8158	71.7305	51.2534	-1.29418	6.37963	0.0714849	0.125044	6.56848	6.20091	6.56848	6.20091	6811	5137
14783	NM_001177629,NM_001370603,NM_010345,XM_011243664	Grb10	growth factor receptor bound protein 10	protein_coding	NP_001171100.1;NP_001357532.1;NP_034475.2;XP_011241966.1	103232	.	2.31099	0.010402	5.02303	0.020653	-172.821	2.65975	3.33343e-78	7.4899e-76	3.75549	0.098457	3.75549	0.098457	907	5
14784	NM_001313936,NM_001313937,NM_008163	Grb2	growth factor receptor bound protein 2	protein_coding	NP_001300865.1;NP_001300866.1;NP_032189.1	95805	.	106.442	60.3169	231.357	119.75	-1.78687	7.90349	4.93043e-05	0.000178924	8.2668	7.43304	8.2668	7.43304	22266	12163
14788	NM_001355257,NM_013533,XM_006505555,XM_006505557,XM_011241215,XM_030255168,XR_003956164	Gpr162	G protein-coupled receptor 162	protein_coding	NP_001342186.1;NP_038561.1;XP_006505618.1;XP_006505620.1;XP_011239517.1;XP_030111028.1	1315214	.	1.74944	0.290477	3.80249	0.5767	-6.07391	1.60037	1.06285e-20	1.8966e-19	2.62216	0.885601	2.62216	0.885601	374	60
14789	NM_013534,NR_163804,NR_163805,NR_163806,XM_030255169	P3h3	prolyl 3-hydroxylase 3	protein_coding	NP_038562.2;XP_030111029.1	1315208	.	3.56572	2.51912	7.75023	5.00134	-1.42991	3.18706	0.0198703	0.040955	3.54667	3.08277	3.54667	3.08277	775	529
14790	NM_013535	Grcc10	gene rich cluster, C10 gene	protein_coding	NP_038563.1	1315201	.	57.2716	67.1881	124.482	133.392	1.1585	5.20039	0.309256	0.431331	5.13103	5.33766	5.13103	5.33766	2469	2792
14791	NM_013536,XM_030255170	Emg1	EMG1 N1-specific pseudouridine methyltransferase	protein_coding	NP_038564.1;XP_030111030.1	1315195	.	40.1805	138.988	87.3341	275.94	3.41528	6.62647	6.10779e-17	8.20872e-16	5.51544	7.26501	5.51544	7.26501	3245	10818
14792	NM_145130,NR_149320,XR_377423	Lpcat3	lysophosphatidylcholine acyltransferase 3	protein_coding	NP_660112.1	1315211	.	30.7087	34.5824	66.7467	68.6583	1.13649	6.38924	0.370949	0.499937	6.31179	6.4942	6.31179	6.4942	5689	6311
14793	NM_013538,XM_006505564	Cdca3	cell division cycle associated 3	protein_coding	NP_038566.1;XP_006505627.1	1315198	.	94.1845	49.896	204.714	99.0611	-1.90673	6.83587	7.09128e-06	2.97312e-05	7.23681	6.31434	7.23681	6.31434	10867	5563
14794	NM_001306050,NM_001306051,NM_001306052,NM_001306053,NM_013539,XM_006505566,XM_006505567,XM_030255171,XM_030255172,XM_030255173	Spsb2	splA/ryanodine receptor domain and SOCS box containing 2	protein_coding	NP_001292979.1;NP_001292980.1;NP_001292981.1;NP_001292982.1;NP_038567.1;XP_006505629.2;XP_006505630.1;XP_030111031.1;XP_030111032.1;XP_030111033.1	1315199	.	23.9372	8.0119	52.0285	15.9064	-3.01313	4.35724	2.5298e-13	2.50049e-12	4.98793	3.48525	4.98793	3.48525	2229	722
14797	NM_001276288,NM_010347,NR_074087	Tle5	TLE family member 5, transcriptional modulator	protein_coding	NP_001263217.1;NP_034477.1	95806	.	211.101	97.536	458.836	193.643	-2.1915	7.91176	4.86914e-08	2.77816e-07	8.37363	7.24688	8.37363	7.24688	23983	10682
14809	NM_001360067,NM_008168,XM_006539552,XM_017321983,XM_030242142,XM_030242143,XM_030242144,XM_030242145,XM_030242146,XM_030242147,XM_030242148,XM_030242149	Grik5	glutamate receptor, ionotropic, kainate 5 (gamma 2)	protein_coding	NP_001346996.1;NP_032194.2;XP_006539615.1;XP_017177472.1;XP_030098002.1;XP_030098003.1;XP_030098004.1;XP_030098005.1;XP_030098006.1;XP_030098007.1;XP_030098008.1;XP_030098009.1	95818	.	0.142738	0.066099	0.310248	0.131229	-2.21916	-0.237172	0.00142836	0.00387651	1.09127	0.593134	1.09127	0.593134	82	36
14814	NM_008172,XM_006540631,XM_011250800,XM_011250802,XM_011250804,XM_030242150,XM_030242151,XM_030242152,XM_030242153	Grin2d	glutamate receptor, ionotropic, NMDA2D (epsilon 4)	protein_coding	NP_032198.2;XP_006540694.2;XP_011249102.1;XP_011249104.1;XP_011249106.2;XP_030098010.1;XP_030098011.1;XP_030098012.1;XP_030098013.1	95823	.	0.070138	0.052849	0.152448	0.104923	-1.34986	-1.12023	0.317984	0.440883	0.581463	0.451292	0.581463	0.451292	36	26
14815	NM_001361209,NM_001361210,NM_001361211,NM_001361212,NM_008173,XM_006525658,XM_006525659,XM_006525660,XM_006525661,XM_006525662,XM_006525663,XM_006525664,XM_006525665,XM_030250338,XM_030250339	Nr3c1	nuclear receptor subfamily 3, group C, member 1	protein_coding	NP_001348138.1;NP_001348139.1;NP_001348140.1;NP_001348141.1;NP_032199.3;XP_006525721.1;XP_006525722.1;XP_006525723.1;XP_006525724.1;XP_006525725.1;XP_006525726.1;XP_006525727.1;XP_006525728.1;XP_030106198.1;XP_030106199.1	95824	.	9.47808	8.26214	20.601	16.4033	-1.17756	5.96686	0.254544	0.368455	6.10048	5.8684	6.10048	5.8684	4904	4065
14824	NM_008175,XM_030245577	Grn	granulin	protein_coding	NP_032201.3;XP_030101437.1	95832	.	1178.05	381.73	2560.54	757.869	-3.11827	10.8103	5.00093e-15	5.85325e-14	11.4095	9.76988	11.4095	9.76988	197217	61734
14827	NM_007952	Pdia3	protein disulfide isomerase associated 3	protein_coding	NP_031978.2	95834	.	263.893	338.958	573.583	672.951	1.26865	9.71863	0.0935375	0.157705	9.53869	9.88158	9.53869	9.88158	53870	66709
14828	NM_001163434,NM_022310	Hspa5	heat shock protein 5	protein_coding	NP_001156906.1;NP_071705.3	95835	.	320.583	532.901	696.801	1058	1.64135	10.1637	0.000502133	0.00149394	9.76407	10.4783	9.76407	10.4783	62991	100919
14840	NM_001080552,NM_001080553,NM_010352	Gsg1	germ cell associated 1	protein_coding	NP_001074021.1;NP_001074022.1;NP_034482.2	1194499	.	0.094592	0.102873	0.205599	0.204239	1.11628	-2.40788	1	1	0.203724	0.2259	0.203724	0.2259	11	12
14841	NM_010353	Haspin	histone H3 associated protein kinase	protein_coding	NP_034483.1	1194498	.	8.32123	8.39344	18.0865	16.6639	-1.00388	4.63776	0.98187	1	4.69571	4.69034	4.69571	4.69034	1807	1757
14852	NM_001130008,NM_146066	Gspt1	G1 to S phase transition 1	protein_coding	NP_001123480.1;NP_666178.2	1316728	.	21.2833	47.7442	46.2601	94.7891	2.21551	7.95854	3.19229e-08	1.86067e-07	7.28263	8.42518	7.28263	8.42518	11220	24264
14853	NM_008179	Gspt2	G1 to S phase transition 2	protein_coding	NP_032205.2	1316727	.	1.24306	5.27046	2.70183	10.4637	4.17737	3.10348	9.78643e-19	1.47564e-17	2.10739	3.89034	2.10739	3.89034	240	979
14854	NM_001291111,NM_008180,XM_006498781	Gss	glutathione synthetase	protein_coding	NP_001278040.1;NP_032206.1;XP_006498844.1	95852	.	8.39541	19.2914	18.2478	38.3002	2.2689	4.8415	2.53677e-08	1.49886e-07	4.21136	5.3492	4.21136	5.3492	1271	2815
14862	NM_010358,XM_006501017	Gstm1	glutathione S-transferase, mu 1	protein_coding	NP_034488.1;XP_006501080.1	95860	.	85.3536	48.3581	185.52	96.0079	-1.79218	6.52273	4.91199e-05	0.000178377	6.89478	6.06262	6.89478	6.06262	8558	4661
14863	NM_008183	Gstm2	glutathione S-transferase, mu 2	protein_coding	NP_032209.1	95861	.	4.48602	0.619242	9.75054	1.22941	-7.26396	1.5045	4.99231e-23	1.05626e-21	2.56951	0.746766	2.56951	0.746766	358	48
14864	NM_010359	Gstm3	glutathione S-transferase, mu 3	protein_coding	NP_034489.1	106026	.	0.525137	0.234406	1.14141	0.465378	-2.2701	-0.957809	0.00619366	0.0146251	0.744686	0.374774	0.744686	0.374774	49	21
14865	NM_001160411,NM_026764,XM_006501018,XM_006501020,XM_006501021,XM_017319462	Gstm4	glutathione S-transferase, mu 4	protein_coding	NP_001153883.1;NP_081040.1;XP_006501081.1;XP_006501083.1;XP_006501084.1;XP_017174951.1	95862	.	5.47944	3.64911	11.9098	7.24478	-1.52379	3.00584	0.00660643	0.0154852	3.41486	2.87625	3.41486	2.87625	701	449
14866	NM_010360	Gstm5	glutathione S-transferase, mu 5	protein_coding	NP_034490.1	1309466	.	6.4018	7.45009	13.9146	14.7911	1.14938	2.74645	0.38294	0.511603	2.85167	3.02636	2.85167	3.02636	451	506
14869	NM_181796	Gstp2	glutathione S-transferase, pi 2	protein_coding	NP_861461.1	95864	.	2.75799	1.5318	5.99461	3.04116	-1.82616	0.804117	0.00215935	0.00562785	1.687	1.14718	1.687	1.14718	161	86
14870	NM_013541	Gstp1	glutathione S-transferase, pi 1	protein_coding	NP_038569.1	95865	.	26.3787	14.9143	57.3353	29.6101	-1.7892	4.02866	9.41155e-05	0.000324282	4.45303	3.66469	4.45303	3.66469	1516	827
14871	NM_001358778,NM_008185,XM_030244888	Gstt1	glutathione S-transferase, theta 1	protein_coding	NP_001345707.1;NP_032211.3;XP_030100748.1	107379	.	1.1131	0.230543	2.41936	0.45771	-4.90792	-0.351112	5.06127e-09	3.25312e-08	1.17294	0.326837	1.17294	0.326837	91	18
14872	NM_010361,XM_006513240,XM_006513241,XM_011243373,XM_017313805,XM_030244889	Gstt2	glutathione S-transferase, theta 2	protein_coding	NP_034491.2;XP_006513303.1;XP_006513304.1;XP_011241675.1;XP_017169294.1;XP_030100749.1	106188	.	2.23268	2.83942	4.85283	5.63726	1.22679	1.9392	0.222649	0.329859	2.14385	2.3772	2.14385	2.3772	248	297
14873	NM_010362	Gsto1	glutathione S-transferase omega 1	protein_coding	NP_034492.1	1342273	.	67.5583	149.343	146.841	296.499	2.18334	7.07723	6.01749e-08	3.39692e-07	6.4233	7.54071	6.4233	7.54071	6152	13111
14874	NM_001252555,NM_001252556,NM_001364306,NM_001364307,NM_010363,XM_006515474,XM_006515475	Gstz1	glutathione transferase zeta 1 (maleylacetoacetate isomerase)	protein_coding	NP_001239484.1;NP_001239485.1;NP_001351235.1;NP_001351236.1;NP_034493.1;XP_006515537.1;XP_006515538.1	1341859	.	10.721	14.8732	23.3026	29.5286	1.36074	4.48789	0.0355309	0.0683111	4.32092	4.74608	4.32092	4.74608	1377	1829
14884	NM_001291075,NM_001360075,NM_001360076,NM_008186	Gtf2h1	general transcription factor II H, polypeptide 1	protein_coding	NP_001278004.1;NP_001347004.1;NP_001347005.1;NP_032212.3	1277216	.	12.6597	21.9895	27.5164	43.6568	1.71413	5.66224	0.000191272	0.000617436	5.25914	6.02086	5.25914	6.02086	2705	4526
14885	NM_010364,XM_006523668,XM_006523669,XM_030249504	Gtf2h4	general transcription factor II H, polypeptide 4	protein_coding	NP_034494.1;XP_006523731.1;XP_006523732.1;XP_030105364.1	1338799	.	10.4016	18.462	22.6083	36.6535	1.74374	4.68981	0.000146567	0.000484296	4.30692	5.07773	4.30692	5.07773	1363	2320
14886	NM_001080746,NM_001080747,NM_001080748,NM_001080749,NM_001359062,NM_001359063,NM_001359064,NM_001359065,NM_001359066,NM_001359067,NM_010365,XM_006504384,XM_006504385,XM_006504386,XM_006504389,XM_006504391,XM_017320677,XM_017320681,XM_030254140,XM_030254141,XM_030254143,XM_030254144,XM_030254145,XM_030254146,XM_030254147,XM_030254148,XM_030254149,XM_030254150,XM_030254151,XM_030254152,XM_030254153…	Gtf2i	general transcription factor II I	protein_coding	NP_001074215.1;NP_001074216.1;NP_001074217.1;NP_001074218.1;NP_001345991.1;NP_001345992.1;NP_001345993.1;NP_001345994.1;NP_001345995.1;NP_001345996.1;NP_034495.2;XP_006504447.1;XP_006504448.1;XP_006504449.1;XP_006504452.1;XP_006504454.1;XP_017176166.1;XP_017176170.1;XP_030110000.1;XP_030110001.1;XP_030110003.1;XP_030110004.1;XP_030110005.1;XP_030110006.1;XP_030110007.1;XP_030110008.1;XP_030110009…	1202722	.	30.9893	41.0875	67.3564	81.5733	1.32508	7.41617	0.048164	0.0886228	7.20845	7.61213	7.20845	7.61213	10654	13780
14894	NM_008187	Cfap20	cilia and flagella associated protein 20	protein_coding	NP_032213.2	107428	.	19.7331	24.7469	42.8906	49.1314	1.23881	4.93051	0.140387	0.222756	4.81851	5.1176	4.81851	5.1176	1974	2387
14897	NM_133975,XM_006496409,XM_006496414,XM_006496416,XM_006496422,XM_006496427,XM_006496429,XM_011238654,XM_011238655,XM_011238656,XM_011238657,XM_011238658,XM_011238659,XM_011238660,XM_011238661,XM_011238662,XM_011238663,XM_011238664,XM_011238665,XM_011238666,XM_011238667,XM_011238668,XM_011238669,XM_011238670,XM_011238671,XM_011238672,XM_011238673,XM_011238674,XM_017316627,XM_017316673,XM_030248874…	Trip12	thyroid hormone receptor interactor 12	protein_coding	NP_598736.4;XP_006496472.1;XP_006496477.1;XP_006496479.1;XP_006496485.1;XP_006496490.1;XP_006496492.1;XP_011236956.1;XP_011236957.1;XP_011236958.1;XP_011236959.1;XP_011236960.1;XP_011236961.1;XP_011236962.1;XP_011236963.1;XP_011236964.1;XP_011236965.1;XP_011236966.1;XP_011236967.1;XP_011236968.1;XP_011236969.1;XP_011236970.1;XP_011236971.1;XP_011236972.1;XP_011236973.1;XP_011236974.1;XP_011236975…	1309481	.	27.5937	24.9683	59.9761	49.571	-1.15639	8.01001	0.306509	0.428286	8.11608	7.90726	8.11608	7.90726	20050	16924
14904	NM_013818,XM_006520450	Gtpbp1	GTP binding protein 1	protein_coding	NP_038846.2;XP_006520513.1	109443	.	20.3837	26.4895	44.3047	52.591	1.28103	6.39854	0.0833783	0.142749	6.22776	6.58084	6.22776	6.58084	5363	6706
14910	NR_027008,NR_027009,NR_027010	Gt(ROSA)26Sor	gene trap ROSA 26, Philippe Soriano	lncRNA	.	104735	.	4.27012	5.15382	9.28127	10.2321	1.12632	2.41531	0.467104	0.598482	2.58285	2.72726	2.58285	2.72726	362	398
14911	NM_001355266,NM_008188,XM_006505578,XM_006505579	Thumpd3	THUMP domain containing 3	protein_coding	NP_001342195.1;NP_032214.1;XP_006505641.1;XP_006505642.1	1277973	.	11.7047	15.8992	25.4408	31.5655	1.3326	4.9609	0.0480026	0.0883667	4.79076	5.19196	4.79076	5.19196	1935	2517
14913	NM_008189,XM_011246296,XR_001782041	Guca1a	guanylate cyclase activator 1a (retina)	protein_coding	NP_032215.2;XP_011244598.1	102770	.	7.54687	12.0314	16.4034	23.8865	1.50087	3.15769	0.00831214	0.0190085	3.02052	3.54584	3.02052	3.54584	516	756
14923	NM_001159410,NM_008193,XM_006532245,XM_006532246,XM_030245579	Guk1	guanylate kinase 1	protein_coding	NP_001152882.1;NP_032219.2;XP_006532308.1;XP_006532309.1;XP_030101439.1	95871	.	15.7133	20.8602	34.1535	41.4148	1.30861	4.41	0.0668401	0.117941	4.27747	4.64789	4.27747	4.64789	1334	1704
14924	NM_001029850,NM_001083320,NM_001083321,NM_001286784,NM_001286785,NM_001286786,NM_001286788,NM_010367,NR_104594,XM_006505580,XM_006505581,XM_006505582,XM_006505583,XM_006505584,XM_006505585,XM_006505586,XM_006505587,XM_006505588,XM_006505589,XM_006505590,XM_006505591,XM_006505592,XM_006505593,XM_006505594,XM_006505595,XM_006505596,XM_006505597,XM_006505598,XM_006505599,XM_006505600,XM_006505601,XM…	Magi1	membrane associated guanylate kinase, WW and PDZ domain containing 1	protein_coding	NP_001025021.1;NP_001076789.1;NP_001076790.1;NP_001273713.1;NP_001273714.1;NP_001273715.1;NP_001273717.1;NP_034497.1;XP_006505643.1;XP_006505644.1;XP_006505645.1;XP_006505646.1;XP_006505647.1;XP_006505648.1;XP_006505649.1;XP_006505650.1;XP_006505651.1;XP_006505652.1;XP_006505653.1;XP_006505654.1;XP_006505655.1;XP_006505656.1;XP_006505657.1;XP_006505658.1;XP_006505659.1;XP_006505660.1;XP_006505661…	1203522	.	0.021084	0.001938	0.045827	0.003848	-9.25151	-2.46735	0.000243751	0.000769706	0.351356	0.0401926	0.351356	0.0401926	20	2
14933	NM_001294138,NM_001294140,NM_001331046,NM_008194,NM_212444,XM_006527829,XM_006527831,XM_006527833	Gk	glycerol kinase	protein_coding	NP_001281067.1;NP_001281069.1;NP_001317975.1;NP_032220.1;NP_997609.1;XP_006527892.1;XP_006527894.1;XP_006527896.1	106594	.	8.56668	18.8011	18.62	37.3268	2.00769	5.87649	1.46974e-06	6.86181e-06	5.32364	6.31101	5.32364	6.31101	2832	5550
14936	NM_030678	Gys1	glycogen synthase 1, muscle	protein_coding	NP_109603.2	101805	.	7.06766	15.8386	15.3618	31.4453	2.21302	5.47736	4.98448e-08	2.84193e-07	4.84367	5.96193	4.84367	5.96193	2010	4342
14950	NM_001159551,NM_001159552,NM_001159553,NM_010376,XM_006498783,XM_017315666,XM_030247570,XR_001780858,XR_003950808,XR_374416	H13	histocompatibility 13	protein_coding	NP_001153023.1;NP_001153024.1;NP_001153025.1;NP_034506.1;XP_006498846.1;XP_017171155.1;XP_030103430.1	95886	.	30.0123	61.6927	65.2329	122.482	1.81689	7.68495	3.02214e-05	0.000113521	7.20049	8.05755	7.20049	8.05755	10595	18790
14957	NM_145713	H1f3	histone cluster 1, H1d	protein_coding	NP_663759.3	107502	.	0.710587	0.997961	1.54449	1.98131	1.38074	-0.446906	0.193823	0.293142	0.671639	0.86337	0.671639	0.86337	43	58
14958	NM_008197	H1f0	H1 histone family, member 0	protein_coding	NP_032223.2	95893	.	22.5782	9.42873	49.0746	18.7193	-2.42438	5.28427	1.48854e-09	1.01743e-08	5.81091	4.56938	5.81091	4.56938	3999	1610
14960	NM_010378	H2-Aa	histocompatibility 2, class II antigen A, alpha	protein_coding	NP_034508.2	95895	.	26.4573	22.4374	57.5061	44.5461	-1.19409	4.86982	0.222581	0.329788	5.0354	4.78799	5.0354	4.78799	2306	1885
14961	NM_207105	H2-Ab1	histocompatibility 2, class II antigen A, beta 1	protein_coding	NP_996988.2	103070	.	16.7336	18.0634	36.3712	35.8623	1.06634	4.45904	0.663225	0.785481	4.47645	4.56508	4.47645	4.56508	1542	1605
14962	NM_001142706,NM_008198,XM_006523671,XM_006523672	Cfb	complement factor B	protein_coding	NP_001136178.1;NP_032224.2;XP_006523734.1;XP_006523735.1	105975	.	0.182324	0.670495	0.396289	1.33117	3.61662	0.344715	7.32262e-09	4.61548e-08	0.620802	1.56039	0.620802	1.56039	39	138
14964	NM_010380	H2-D1	histocompatibility 2, D region locus 1	protein_coding	NP_034510.3	95896	.	1125.83	500.444	2447.04	993.558	-2.27767	10.5484	9.94992e-09	6.16911e-08	11.024	9.83731	11.024	9.83731	150953	64691
14969	NM_010382	H2-Eb1	histocompatibility 2, class II antigen E beta	protein_coding	NP_034512.2	95901	.	11.7915	8.32641	25.6294	16.5309	-1.43439	4.15577	0.0146457	0.0313572	4.45756	3.96532	4.45756	3.96532	1521	1035
14972	NM_001001892,NM_001347346,XM_006523673,XM_006523674,XM_006523676,XM_006523677,XM_006523678,XM_017317258,XM_017317259,XM_030249505,XM_030249506	H2-K1	histocompatibility 2, K1, K region	protein_coding	NP_001001892.2;NP_001334275.1;XP_006523736.1;XP_006523737.1;XP_006523739.1;XP_006523740.1;XP_006523741.1;XP_017172747.1;XP_017172748.1;XP_030105365.1;XP_030105366.1	95904	.	555.994	378.055	1208.48	750.573	-1.48653	9.68107	0.00529968	0.0126984	9.94031	9.36907	9.94031	9.36907	71185	46742
14976	NM_001185182,NM_010385	Pfdn6	prefoldin subunit 6	protein_coding	NP_001172111.1;NP_034515.1	95908	.	42.3489	75.1949	92.047	149.288	1.75384	5.47419	0.00010472	0.000357269	5.05588	5.84767	5.05588	5.84767	2340	4006
14977	NM_001077709,NM_008202	Slc39a7	solute carrier family 39 (zinc transporter), member 7	protein_coding	NP_001071177.1;NP_032228.2	95909	.	44.7321	61.4151	97.2271	121.931	1.35564	7.06194	0.0329345	0.0639488	6.83819	7.27386	6.83819	7.27386	8226	10885
14979	NM_013543	H2-Ke6	H2-K region expressed gene 6	protein_coding	NP_038571.2	95911	.	15.44	11.0754	33.5594	21.9886	-1.41013	3.76325	0.0218192	0.0445231	4.0752	3.614	4.0752	3.614	1150	796
14990	NM_001347387	H2-M2	histocompatibility 2, M region locus 2	protein_coding	NP_001334316.1	95914	.	0.144573	1.36291	0.314236	2.70585	9.28294	0.223088	2.33619e-17	3.23799e-16	0.287599	1.61463	0.287599	1.61463	16	146
14991	NM_013819	H2-M3	histocompatibility 2, M region locus 3	protein_coding	NP_038847.1	95915	.	16.3741	8.98517	35.5899	17.8387	-1.84466	4.26278	3.51548e-05	0.000130789	4.69263	3.85557	4.69263	3.85557	1803	954
14998	NM_001360530,NM_010386,XM_006523684,XM_017317260,XM_030249508	H2-DMa	histocompatibility 2, class II, locus DMa	protein_coding	NP_001347459.1;NP_034516.3;XP_006523747.1;XP_017172749.1;XP_030105368.1	95921	.	5.20026	0.911732	11.303	1.81011	-1.62223	3.24969	0.00155545	0.00418802	3.67056	3.04129	3.67056	3.04129	851	512
14999	NM_010387	H2-DMb1	histocompatibility 2, class II, locus Mb1	protein_coding	NP_034517.2	95922	.	16.8279	14.7263	36.5761	29.2369	-1.15702	4.42483	0.320642	0.443297	4.58569	4.38466	4.58569	4.38466	1669	1408
15000	NM_010388,NR_160895,NR_160896	H2-DMb2	histocompatibility 2, class II, locus Mb2	protein_coding	NP_034518.1	95923	.	1.056	0.901717	2.29527	1.79023	-1.19061	0.655808	0.380165	0.509692	1.42338	1.27056	1.42338	1.27056	122	100
15001	NM_008206	H2-Oa	histocompatibility 2, O region alpha locus	protein_coding	NP_032232.2	95924	.	0.215445	1.18174	0.468278	2.34617	5.26321	-0.309031	1.49631e-09	1.0223e-08	0.31983	1.21019	0.31983	1.21019	18	93
15002	NM_010389,XM_006523686	H2-Ob	histocompatibility 2, O region beta locus	protein_coding	NP_034519.2;XP_006523749.1	95925	.	0.252235	0.091682	0.548244	0.182021	-2.71168	-0.920163	0.000854382	0.0024188	0.791407	0.342993	0.791407	0.342993	53	19
15006	NM_001358790,NM_010390,XM_006523687,XM_006523688,XM_006523689,XM_006523690,XM_006523691,XM_006523692,XM_011246300,XM_011246301,XM_011246302,XM_017317262,XM_030249510	H2-Q1	histocompatibility 2, Q region locus 1	protein_coding	NP_001345719.1;NP_034520.2;XP_006523750.1;XP_006523751.1;XP_006523752.1;XP_006523753.1;XP_006523754.1;XP_006523755.1;XP_011244602.1;XP_011244603.1;XP_011244604.1;XP_017172751.1;XP_030105370.1	95928	.	7.2159	3.90227	15.684	7.74739	-1.87245	3.92645	2.7583e-05	0.000104446	4.37752	3.53181	4.37752	3.53181	1435	748
15007	NM_010391	H2-Q10	histocompatibility 2, Q region locus 10	protein_coding	NP_034521.1	95929	.	0.173889	0.059156	0.377956	0.117445	-2.75785	-2.21202	0.0276789	0.0549343	0.351356	0.136032	0.351356	0.136032	20	7
15015	NM_001143689	H2-Q4	histocompatibility 2, Q region locus 4	protein_coding	NP_001137161.1	95933	.	38.2431	14.3892	83.1229	28.5677	-2.69001	5.64736	1.40796e-11	1.18217e-10	6.21013	4.81503	6.21013	4.81503	5297	1922
15016	NR_051981	H2-Q5	histocompatibility 2, Q region locus 5	transcribed_pseudogene	.	95934	.	2.67869	1.49003	5.82224	2.95823	-1.81094	1.40604	0.000986411	0.0027595	2.13029	1.51832	2.13029	1.51832	245	132
15018	NM_001198560,NM_001198561,NM_010394,XR_385292	H2-Q7	histocompatibility 2, Q region locus 7	protein_coding	NP_001185489.1;NP_001185490.1;NP_034524.3	95936	.	9.63498	3.6824	20.942	7.31087	-2.54761	3.40317	1.40675e-09	9.63999e-09	4.01373	2.79636	4.01373	2.79636	1099	421
15024	NR_046286	H2-T10	histocompatibility 2, T region locus 10	transcribed_pseudogene	.	95942	.	2.15901	1.09804	4.6927	2.17999	-1.99287	2.33329	2.47161e-05	9.4239e-05	2.93986	2.12027	2.93986	2.12027	484	237
15039	NM_001347382,NM_001359754,NM_001359755,NM_001359756,NM_010397	H2-T22	histocompatibility 2, T region locus 22	protein_coding	NP_001334311.1;NP_001346683.1;NP_001346684.1;NP_001346685.1;NP_034527.1	95956	.	37.9263	26.8797	82.4343	53.3657	-1.43479	5.92969	0.0119904	0.026314	6.18602	5.67375	6.18602	5.67375	5208	3543
15040	NM_010398	H2-T23	histocompatibility 2, T region locus 23	protein_coding	NP_034528.1	95957	.	92.2197	83.8875	200.443	166.546	-1.11302	6.94024	0.452696	0.584861	7.02619	6.87296	7.02619	6.87296	9381	8227
15042	NM_008207,XM_011246306,XM_011246307,XM_011246308,XM_030249511	H2-T24	histocompatibility 2, T region locus 24	protein_coding	NP_032233.2;XP_011244608.1;XP_011244609.1;XP_011244610.1;XP_030105371.1	95958	.	8.10408	18.0525	17.6146	35.8405	2.15102	4.91133	1.76701e-07	9.38072e-07	4.32787	5.394	4.32787	5.394	1384	2906
15064	NM_001355062,NM_001355063,NM_008209	Mr1	major histocompatibility complex, class I-related	protein_coding	NP_001341991.1;NP_001341992.1;NP_032235.1	1195463	.	2.42649	0.129677	5.27406	0.257456	-18.0711	1.77102	2.18805e-39	1.11878e-37	2.88975	0.43631	2.88975	0.43631	465	25
15077	NM_178216	H3c14	histone cluster 2, H3c1	protein_coding	NP_835734.2	2448355	.	0.214826	0.480668	0.466933	0.954296	2.03803	-1.83846	0.0895125	0.151676	0.220894	0.42117	0.220894	0.42117	12	24
15078	NM_008210	H3f3a	H3 histone, family 3A	protein_coding	NP_032236.1	1097686	.	313.171	315.971	680.691	627.314	-1.00349	8.49823	0.98063	1	8.5046	8.49959	8.5046	8.49959	26269	25552
15079	gene-H3f3a-ps1	H3f3a-ps1	H3 histone, family 3A, pseudogene 1	pseudogene	.	1101782	.	11.6916	11.9681	25.4122	23.7609	1.01135	3.43876	0.95213	1	3.55515	3.57006	3.55515	3.57006	780	770
15080	gene-H3f3a-ps2	H3f3a-ps2	H3 histone, family 3A, pseudogene 2	pseudogene	.	1101758	.	13.1594	14.0846	28.6025	27.9629	1.05765	3.89942	0.709761	0.825519	3.95209	4.02787	3.95209	4.02787	1050	1084
15081	NM_008211,XM_006532248	H3f3b	H3 histone, family 3B	protein_coding	NP_032237.1;XP_006532311.1	1101768	.	231.424	311.893	503.01	619.217	1.33101	9.18253	0.0440748	0.0821024	8.96439	9.3762	8.96439	9.3762	36156	46974
15107	NM_008212	Hadh	hydroxyacyl-Coenzyme A dehydrogenase	protein_coding	NP_032238.2	96009	.	32.216	29.9708	70.0228	59.5027	-1.0883	5.88073	0.555942	0.687515	5.9631	5.84306	5.9631	5.84306	4452	3993
15108	NM_016763	Hsd17b10	hydroxysteroid (17-beta) dehydrogenase 10	protein_coding	NP_058043.3	1333871	.	50.6738	63.3755	110.141	125.823	1.23535	5.78087	0.141317	0.223965	5.64869	5.94813	5.64869	5.94813	3566	4300
15109	NM_010401	Hal	histidine ammonia lyase	protein_coding	NP_034531.1	96010	.	0.032648	0.061645	0.070962	0.122388	1.65444	-2.51784	0.407173	0.537236	0.150954	0.243221	0.150954	0.243221	8	13
15112	NM_010403	Hao1	hydroxyacid oxidase 1, liver	protein_coding	NP_034533.1	96011	.	0.44548	0.253023	0.968268	0.50234	-1.7496	-0.346312	0.0298737	0.058706	0.974644	0.633103	0.974644	0.633103	70	39
15114	NM_001359052,NM_010404,NM_177981,XM_011248744,XM_011248745,XM_030245580,XM_030245581	Hap1	huntingtin-associated protein 1	protein_coding	NP_001345981.1;NP_034534.1;NP_817090.1;XP_011247046.1;XP_011247047.1;XP_030101440.1;XP_030101441.1	1261831	.	0.228318	0.250383	0.496257	0.497099	-1.039	-0.118958	0.945065	1	0.933576	0.907494	0.933576	0.907494	66	62
15115	NM_008214	Hars	histidyl-tRNA synthetase	protein_coding	NP_032240.3	108087	.	42.9999	76.8514	93.462	152.577	1.76531	6.97687	7.35565e-05	0.000259096	6.52487	7.33799	6.52487	7.33799	6606	11383
15159	NM_001331049,NM_001331050,NM_008222,XM_006528705	Hccs	holocytochrome c synthetase	protein_coding	NP_001317978.1;NP_001317979.1;NP_032248.3;XP_006528768.1	106911	.	5.1393	10.9419	11.1705	21.7236	2.09916	4.38556	5.45891e-07	2.73168e-06	3.85508	4.87181	3.85508	4.87181	977	2002
15161	NM_008224,XM_006527835,XM_006527836,XM_017318387	Hcfc1	host cell factor C1	protein_coding	NP_032250.2;XP_006527898.1;XP_006527899.1;XP_017173876.1	105942	.	33.7488	37.2523	73.3544	73.9589	1.07903	8.31282	0.59224	0.722877	8.26149	8.37088	8.26149	8.37088	22184	23365
15162	NM_001172117,NM_010407	Hck	hemopoietic cell kinase	protein_coding	NP_001165588.1;NP_034537.2	96052	.	39.4341	57.0864	85.7116	113.337	1.42974	6.73848	0.0123908	0.0271154	6.47363	6.98451	6.47363	6.98451	6373	8894
15163	NM_008225	Hcls1	hematopoietic cell specific Lyn substrate 1	protein_coding	NP_032251.2	104568	.	168.284	133.789	365.772	265.619	-1.27353	8.33471	0.0888416	0.150708	8.50247	8.15472	8.50247	8.15472	26230	20104
15165	NM_010408	Hcn1	hyperpolarization activated cyclic nucleotide gated potassium channel 1	protein_coding	NP_034538.2	1096392	.	0.00491	0.005093	0.010672	0.010111	1.02349	-3.84115	1	1	0.0584742	0.0598767	0.0584742	0.0598767	3	3
15166	NM_008226	Hcn2	hyperpolarization-activated, cyclic nucleotide-gated K+ 2	protein_coding	NP_032252.1	1298210	.	2.20076	0.443887	4.78344	0.881273	-5.00475	2.17919	1.02623e-19	1.68778e-18	3.08757	1.32037	3.08757	1.32037	544	106
15168	NM_008227,XM_030252434,XR_003954292	Hcn3	hyperpolarization-activated, cyclic nucleotide-gated K+ 3	protein_coding	NP_032253.1;XP_030108294.1	1298211	.	0.090541	0.14918	0.196794	0.296175	1.55311	-0.99087	0.172442	0.265409	0.456569	0.659146	0.456569	0.659146	27	41
15170	NM_001077705,NM_013545,XM_030255191	Ptpn6	protein tyrosine phosphatase, non-receptor type 6	protein_coding	NP_001071173.1;NP_038573.2;XP_030111051.1	96055	.	178.188	132.303	387.299	262.667	-1.36664	8.51566	0.0280185	0.0555047	8.72675	8.27736	8.72675	8.27736	30654	21894
15181	gene-Gm10093	Gm10093	predicted pseudogene 10093	pseudogene	.	3704479	.	0.632366	0.746235	1.37447	1.48154	1.16158	0.559073	0.495499	0.627705	1.22492	1.35265	1.22492	1.35265	97	110
15182	NM_008229,XM_006512555,XM_017313806,XM_030244890	Hdac2	histone deacetylase 2	protein_coding	NP_032255.2;XP_006512618.1;XP_017169295.1;XP_030100750.1	1097691	.	20.4928	40.5053	44.542	80.4172	1.94755	6.01586	3.94955e-06	1.73192e-05	5.48823	6.43419	5.48823	6.43419	3183	6051
15183	NM_010411,XR_385976	Hdac3	histone deacetylase 3	protein_coding	NP_034541.2	1343091	.	32.3898	31.753	70.4005	63.041	-1.033	6.09297	0.821574	0.919295	6.13627	6.09011	6.13627	6.09011	5029	4752
15184	NM_001077696,NM_001284248,NM_001284249,NM_001284250,NM_001361596,NM_010412,XM_011248755,XM_017314281,XM_030245582,XM_030245583,XM_030245584,XM_030245585,XM_030245586,XM_030245587,XM_030245588,XM_030245589,XR_001779878	Hdac5	histone deacetylase 5	protein_coding	NP_001071164.1;NP_001271177.1;NP_001271178.1;NP_001271179.1;NP_001348525.1;NP_034542.3;XP_011247057.1;XP_017169770.1;XP_030101442.1;XP_030101443.1;XP_030101444.1;XP_030101445.1;XP_030101446.1;XP_030101447.1;XP_030101448.1;XP_030101449.1	1333784	.	33.8648	18.0472	73.6066	35.8301	-1.90669	6.7125	7.18084e-06	3.00988e-05	7.11425	6.19257	7.11425	6.19257	9976	5107
15185	NM_001130416,NM_010413,XM_006527567,XM_017318389,XM_017318390	Hdac6	histone deacetylase 6	protein_coding	NP_001123888.1;NP_034543.3;XP_006527630.1;XP_017173878.1;XP_017173879.1	1333752	.	9.06553	5.91296	19.7043	11.7393	-1.54049	5.01624	0.00294831	0.00746577	5.32959	4.72543	5.32959	4.72543	2844	1802
15186	NM_008230,XM_006498784	Hdc	histidine decarboxylase	protein_coding	NP_032256.3;XP_006498847.1	96062	.	0.018026	0.562957	0.039181	1.11767	26.0989	-0.331277	2.17317e-19	3.46339e-18	0.0774506	1.31219	0.0774506	1.31219	4	105
15191	NM_001331051,NM_001331052,NM_008231,XM_006501029,XM_030252435,XM_030252436	Hdgf	heparin binding growth factor	protein_coding	NP_001317980.1;NP_001317981.1;NP_032257.3;XP_006501092.1;XP_030108295.1;XP_030108296.1	1194494	.	160.73	261.863	349.354	519.891	1.64045	9.00254	0.000514491	0.00152786	8.60539	9.31803	8.60539	9.31803	28175	45115
15193	NM_001304784,NM_001304785,NM_001331053,NM_008233,XM_006523708,XM_006523709,XM_006523710,XM_030249512,XM_030249513	Hdgfl2	HDGF like 2	protein_coding	NP_001291713.1;NP_001291714.1;NP_001317982.1;NP_032259.1;XP_006523771.1;XP_006523772.1;XP_006523773.1;XP_030105372.1;XP_030105373.1	1194492	.	21.8033	17.1189	47.3904	33.9871	-1.28388	5.57916	0.0827082	0.141738	5.77394	5.42088	5.77394	5.42088	3896	2962
15194	NM_010414,XM_006503744,XM_017320683,XR_376798	Htt	huntingtin	protein_coding	NP_034544.1;XP_006503807.1;XP_017176172.1	96067	.	11.0376	10.7127	23.9907	21.2684	-1.19751	7.14559	0.205812	0.308366	7.27879	7.02058	7.27879	7.02058	11190	9121
15199	NM_013546,XM_011241224	Hebp1	heme binding protein 1	protein_coding	NP_038574.3;XP_011239526.1	1333880	.	12.0676	7.83432	26.2295	15.5539	-1.57485	3.50111	0.00273029	0.00696566	3.88904	3.28865	3.88904	3.28865	1002	621
15200	NM_010415	Hbegf	heparin-binding EGF-like growth factor	protein_coding	NP_034545.1	96070	.	1.42068	1.06345	3.08792	2.11133	-1.34772	1.66109	0.0829848	0.142182	2.20121	1.87567	2.20121	1.87567	261	189
15201	NM_008234,XM_006526699,XM_006526700	Hells	helicase, lymphoid specific	protein_coding	NP_032260.2;XP_006526762.1;XP_006526763.1	106209	.	5.91242	18.7152	12.8509	37.1563	3.14415	5.83423	6.81623e-15	7.90831e-14	4.83394	6.45176	4.83394	6.45176	1996	6126
15203	NM_001159627,NM_001159628,NM_010417,NM_181273	Heph	hephaestin	protein_coding	NP_001153099.1;NP_001153100.1;NP_034547.2;NP_851790.1	1332240	.	0.118768	0.010373	0.258147	0.020595	-10.2088	-1.49805	5.79084e-08	3.27942e-07	0.671639	0.0792958	0.671639	0.0792958	43	4
15204	NM_001360080,NM_010418,XM_006540637,XM_006540639	Herc2	HECT and RLD domain containing E3 ubiquitin protein ligase 2	protein_coding	NP_001347009.1;NP_034548.2;XP_006540700.1;XP_006540702.1	103234	.	12.5572	6.99673	27.2935	13.891	-1.81573	7.31095	3.14114e-05	0.000117796	7.68476	6.8299	7.68476	6.8299	14850	7983
15205	NM_008235,XM_006521797	Hes1	hes family bHLH transcription factor 1	protein_coding	NP_032261.1;XP_006521860.1	104853	.	0.915893	0.115464	1.99073	0.229236	-7.67035	-0.265892	8.6261e-13	8.09483e-12	1.2751	0.243221	1.2751	0.243221	103	13
15211	NM_010421,XM_017313136,XR_379397	Hexa	hexosaminidase A	protein_coding	NP_034551.2;XP_017168625.1	96073	.	503.092	175.013	1093.49	347.463	-2.89382	9.45323	2.28835e-13	2.27452e-12	10.0263	8.49598	10.0263	8.49598	75564	25488
15212	NM_010422	Hexb	hexosaminidase B	protein_coding	NP_034552.1	96074	.	180.331	35.9007	391.957	71.2756	-5.08509	7.77425	1.18647e-27	3.36793e-26	8.51899	6.18867	8.51899	6.18867	26533	5093
15216	NM_001347493,NM_010424,XM_006516556,XM_011244284	Hfe	homeostatic iron regulator	protein_coding	NP_001334422.1;NP_034554.2;XP_006516619.1;XP_011242586.1	109191	.	19.3339	12.0789	42.023	23.9809	-1.61826	5.88673	0.000831148	0.00236068	6.21147	5.52899	6.21147	5.52899	5302	3198
15223	NM_008240,XM_006532269	Foxj1	forkhead box J1	protein_coding	NP_032266.3;XP_006532332.1	1347474	.	0.017622	0.007186	0.038303	0.014267	-1.89683	-3.84185	0.692096	0.809043	0.0774506	0.0401926	0.0774506	0.0401926	4	2
15234	NM_001289458,NM_001289459,NM_001289460,NM_001289461,NM_010427	Hgf	hepatocyte growth factor	protein_coding	NP_001276387.1;NP_001276388.1;NP_001276389.1;NP_001276390.1;NP_034557.3	96079	.	5.47882	0.563811	11.9084	1.11936	-9.52674	3.12709	3.83564e-38	1.89442e-36	4.06692	1.40746	4.06692	1.40746	1143	117
15235	NM_008243,XM_006511639,XM_011242856,XM_030244059,XM_030244060	Mst1	macrophage stimulating 1 (hepatocyte growth factor-like)	protein_coding	NP_032269.3;XP_006511702.2;XP_011241158.1;XP_030099919.1;XP_030099920.1	96080	.	0.152741	0.094907	0.331987	0.188425	-1.4893	-1.61022	0.268101	0.384554	0.442001	0.310497	0.442001	0.310497	26	17
15239	NM_001159328,NM_008244,XM_006532270,XM_006532271,XM_006532272,XM_006532273,XM_006532274,XM_017314293,XM_030245590,XM_030245591	Hgs	HGF-regulated tyrosine kinase substrate	protein_coding	NP_001152800.1;NP_032270.3;XP_006532333.2;XP_006532334.2;XP_006532335.2;XP_006532336.2;XP_006532337.2;XP_017169782.1;XP_030101450.1;XP_030101451.1	104681	.	32.1103	18.3587	69.793	36.4484	-1.769	6.29087	7.33958e-05	0.000258587	6.65827	5.84625	6.65827	5.84625	7253	4002
15242	NM_008245	Hhex	hematopoietically expressed homeobox	protein_coding	NP_032271.1	96086	.	18.3467	18.2695	39.8773	36.2714	-1.0166	5.10237	0.911489	0.991273	5.15412	5.13104	5.15412	5.13104	2510	2410
15247	NM_008246,XM_006501030,XM_006501031,XM_011240023	Mfsd14a	major facilitator superfamily domain containing 14A	protein_coding	NP_032272.2;XP_006501093.1;XP_006501094.1;XP_011238325.1	1201609	.	17.8613	25.4633	38.8222	50.5536	1.40556	5.99607	0.0177331	0.0370138	5.75602	6.23945	5.75602	6.23945	3847	5278
15248	NM_001098203,NM_010430,XM_006532275,XM_017314294	Hic1	hypermethylated in cancer 1	protein_coding	NP_001091673.1;NP_034560.2;XP_006532338.1;XP_017169783.1	1338010	.	0.246857	4e-06	0.536553	8e-06	-112.187	-0.109724	2.7555e-26	7.15936e-25	1.47438	0.0202363	1.47438	0.0202363	129	1
15251	NM_001313919,NM_001313920,NM_010431,XM_006515478,XM_017314961	Hif1a	hypoxia inducible factor 1, alpha subunit	protein_coding	NP_001300848.1;NP_001300849.1;NP_034561.2;XP_006515541.1;XP_017170450.1	106918	.	13.287	23.2356	28.8799	46.1308	1.70205	6.48347	0.00021196	0.000677499	6.0706	6.82901	6.0706	6.82901	4802	7978
15254	NM_008248	Hint1	histidine triad nucleotide binding protein 1	protein_coding	NP_032274.1	1321133	.	287.562	351.6	625.027	698.05	1.20762	7.75959	0.184641	0.281738	7.62424	7.89515	7.62424	7.89515	14237	16782
15257	NM_001301304,NM_001301306,NM_010432,NR_125731,XM_011240024,XR_003954293	Hipk1	homeodomain interacting protein kinase 1	protein_coding	NP_001288233.1;NP_001288235.1;NP_034562.2;XP_011238326.1	1314873	.	23.009	15.0523	50.0111	29.8841	-1.53462	7.33139	0.00270345	0.00690382	7.61463	7.00067	7.61463	7.00067	14142	8995
15258	NM_001136065,NM_001294143,NM_001294144,NM_010433,XM_006505602,XM_006505603,XR_001785097	Hipk2	homeodomain interacting protein kinase 2	protein_coding	NP_001129537.1;NP_001281072.1;NP_001281073.1;NP_034563.2;XP_006505665.1;XP_006505666.1	1314872	.	10.9784	15.0666	23.862	29.9125	1.34736	7.64477	0.0362647	0.0695768	7.42196	7.84994	7.42196	7.84994	12365	16262
15259	NM_001145824,NM_010434	Hipk3	homeodomain interacting protein kinase 3	protein_coding	NP_001139296.1;NP_034564.2	1314882	.	16.4897	10.9119	35.841	21.6639	-1.52967	6.76649	0.00297133	0.00751811	7.0513	6.44382	7.0513	6.44382	9547	6092
15260	NM_010435,XM_006521798,XM_006521799,XM_006521800,XM_006521801,XM_030248979,XR_003951761	Hira	histone cell cycle regulator	protein_coding	NP_034565.2;XP_006521861.2;XP_006521862.1;XP_006521863.1;XP_006521864.1;XP_030104839.1	99430	.	9.74271	18.2501	21.1762	36.2329	1.82931	5.93904	2.8576e-05	0.000107822	5.47084	6.32734	5.47084	6.32734	3144	5614
15267	NM_013549	H2ac18	histone cluster 2, H2aa1	protein_coding	NP_038577.1	96097	.	7.38924	2.83445	16.0608	5.62738	-2.6288	1.61116	6.7481e-08	3.78392e-07	2.42883	1.41512	2.42883	1.41512	318	118
15270	NM_010436	H2afx	H2A histone family, member X	protein_coding	NP_034566.1	102688	.	55.9349	54.9689	121.577	109.133	-1.03034	6.32247	0.83522	0.929946	6.36102	6.31843	6.36102	6.31843	5889	5579
15273	NM_001358782,NM_001358783,NM_010437,XM_006512556,XM_006512558,XM_006512559,XM_011243129,XM_011243131,XM_011243132,XM_017313807,XM_030244891,XM_030244892,XM_030244893,XM_030244894,XM_030244895,XM_030244896,XM_030244897,XM_030244898,XM_030244899,XM_030244900,XM_030244901,XM_030244902,XM_030244903	Hivep2	human immunodeficiency virus type I enhancer binding protein 2	protein_coding	NP_001345711.1;NP_001345712.1;NP_034567.2;XP_006512619.1;XP_006512621.1;XP_006512622.1;XP_011241431.1;XP_011241433.1;XP_011241434.1;XP_017169296.1;XP_030100751.1;XP_030100752.1;XP_030100753.1;XP_030100754.1;XP_030100755.1;XP_030100756.1;XP_030100757.1;XP_030100758.1;XP_030100759.1;XP_030100760.1;XP_030100761.1;XP_030100762.1;XP_030100763.1	1338076	.	0.731172	0.101608	1.58923	0.201728	-3.64913	2.57902	5.94481e-15	6.91235e-14	3.36939	1.83055	3.36939	1.83055	677	181
15275	NM_001146100,NM_010438,XM_006513242,XM_006513243,XM_006513244,XM_006513245,XM_006513246,XM_006513247,XM_030244904	Hk1	hexokinase 1	protein_coding	NP_001139572.1;NP_034568.2;XP_006513305.1;XP_006513306.1;XP_006513307.1;XP_006513308.1;XP_006513309.1;XP_006513310.1;XP_030100764.1	96103	.	37.1864	20.1387	80.8261	39.9823	-1.8454	6.96728	1.96145e-05	7.63383e-05	7.35112	6.47462	7.35112	6.47462	11769	6225
15277	NM_013820,XM_017321401	Hk2	hexokinase 2	protein_coding	NP_038848.1;XP_017176890.1	1315197	.	7.1475	26.8993	15.5354	53.4046	3.71661	6.62091	5.39112e-19	8.36621e-18	5.41692	7.28605	5.41692	7.28605	3026	10978
15278	NM_001331054,NM_001331055,NM_008249,XM_006496666,XR_001781680	Tfb2m	transcription factor B2, mitochondrial	protein_coding	NP_001317983.1;NP_001317984.1;NP_032275.2;XP_006496729.1	107937	.	6.94337	13.8745	15.0917	27.5458	1.97598	4.7618	3.43402e-06	1.5226e-05	4.26408	5.20914	4.26408	5.20914	1321	2548
15284	NM_008250	Hlx	H2.0-like homeobox	protein_coding	NP_032276.1	96109	.	10.1646	7.51925	22.0933	14.9284	-1.36845	4.33407	0.0329262	0.0639406	4.60134	4.1705	4.60134	4.1705	1688	1204
15288	NM_001110251,NM_013551	Hmbs	hydroxymethylbilane synthase	protein_coding	NP_001103721.1;NP_038579.2	96112	.	28.4126	36.1373	61.756	71.7452	1.2561	5.7685	0.112611	0.184595	5.62349	5.94648	5.62349	5.94648	3503	4295
15289	NM_001313894,NM_010439	Hmgb1	high mobility group box 1	protein_coding	NP_001300823.1;NP_034569.1	96113	.	93.784	97.8267	203.843	194.221	1.03201	8.18015	0.824607	0.920892	8.16215	8.20745	8.16215	8.20745	20703	20855
15295	gene-Hmgb1-ps3	Hmgb1-ps3	high mobility group box 1, pseudogene 3	pseudogene	.	3768539	.	1.79034	1.47611	3.89138	2.9306	-1.2224	0.603632	0.318398	0.441399	1.40096	1.2277	1.40096	1.2277	119	95
15312	NM_008251	Hmgn1	high mobility group nucleosomal binding domain 1	protein_coding	NP_032277.3	96120	.	127.923	143.994	278.045	285.878	1.11175	7.43168	0.456631	0.588991	7.3618	7.51376	7.3618	7.51376	11857	12867
15331	NM_016957	Hmgn2	high mobility group nucleosomal binding domain 2	protein_coding	NP_058653.1	96136	.	206.091	144.327	447.946	286.541	-1.44571	7.8631	0.00966309	0.0217396	8.10968	7.58022	8.10968	7.58022	19961	13477
15353	NM_001163165,NM_001163166,NM_010440,XM_006513248,XM_006513249,XM_030244905	Hmg20b	high mobility group 20B	protein_coding	NP_001156637.1;NP_001156638.1;NP_034570.1;XP_006513311.1;XP_006513312.1;XP_030100765.1	1341190	.	19.0558	16.4788	41.4187	32.7163	-1.1582	4.93859	0.312153	0.434366	5.08254	4.87737	5.08254	4.87737	2385	2010
15354	NM_001293623,NM_001293624,NM_001293625,NM_008253,XM_006527842	Hmgb3	high mobility group box 3	protein_coding	NP_001280552.1;NP_001280553.1;NP_001280554.1;NP_032279.1;XP_006527905.1	1098219	.	17.9986	26.6273	39.1206	52.8646	1.47102	5.28366	0.00764353	0.0176516	5.02261	5.56517	5.02261	5.56517	2285	3281
15356	NM_001357529,NM_001357530,NM_008254,XM_006538564	Hmgcl	3-hydroxy-3-methylglutaryl-Coenzyme A lyase	protein_coding	NP_001344458.1;NP_001344459.1;NP_032280.2;XP_006538627.1	96158	.	42.6349	49.1245	92.6688	97.5294	1.09668	6.24244	0.519288	0.650405	6.19365	6.32506	6.19365	6.32506	5236	5605
15357	NM_001360165,NM_001360166,NM_008255	Hmgcr	3-hydroxy-3-methylglutaryl-Coenzyme A reductase	protein_coding	NP_001347094.1;NP_001347095.1;NP_032281.2	96159	.	16.2072	40.8197	35.227	81.0415	2.56201	7.09522	8.37387e-11	6.49433e-10	6.28091	7.62685	6.28091	7.62685	5567	13922
15361	NM_001025427,NM_001039356,NM_001166535,NM_001166536,NM_001166537,NM_001166539,NM_001166540,NM_001166541,NM_001166542,NM_001166543,NM_001166544,NM_001166545,NM_001166546,NM_016660,XM_030249514,XM_030249515	Hmga1	high mobility group AT-hook 1	protein_coding	NP_001020598.1;NP_001034445.1;NP_001160007.1;NP_001160008.1;NP_001160009.1;NP_001160011.1;NP_001160012.1;NP_001160013.1;NP_001160014.1;NP_001160015.1;NP_001160016.1;NP_001160017.1;NP_001160018.1;NP_057869.2;XP_030105374.1;XP_030105375.1	96160	.	290.999	327.112	632.498	649.434	1.04607	9.16242	0.750831	0.859338	9.13206	9.19694	9.13206	9.19694	40621	41477
15364	NM_001347170,NM_010441	Hmga2	high mobility group AT-hook 2	protein_coding	NP_001334099.1;NP_034571.1	101761	.	18.4753	25.0612	40.1568	49.7553	1.33676	6.42119	0.0424987	0.0796314	6.21576	6.62961	6.21576	6.62961	5318	6939
15365	NR_037996	Hmga2-ps1	high mobility group AT-hook 2, pseudogene 1	transcribed_pseudogene	.	106023	.	11.9514	2.18206	25.9769	4.33216	-5.52896	3.50815	4.10599e-26	1.0548e-24	4.33774	2.16185	4.33774	2.16185	1394	246
15366	NM_013552,XM_006532276,XM_006532278,XM_006532279	Hmmr	hyaluronan mediated motility receptor (RHAMM)	protein_coding	NP_038580.2;XP_006532339.1;XP_006532341.1;XP_006532342.1	104667	.	22.3083	18.7368	48.488	37.1992	-1.20841	6.39643	0.18556	0.283006	6.54162	6.27172	6.54162	6.27172	6684	5399
15368	NM_010442	Hmox1	heme oxygenase 1	protein_coding	NP_034572.1	96163	.	157.124	120.229	341.516	238.698	-1.32309	7.85511	0.0491078	0.0900997	8.04826	7.6461	8.04826	7.6461	19126	14110
15369	NM_001136066,NM_001357050,NM_010443,XM_006521804	Hmox2	heme oxygenase 2	protein_coding	NP_001129538.1;NP_001343979.1;NP_034573.2;XP_006521867.1	109373	.	88.3566	61.4384	192.047	121.977	-1.47532	6.6762	0.00656284	0.0154011	6.94101	6.38554	6.94101	6.38554	8839	5848
15370	NM_010444,XM_006520455,XM_006520456,XM_006520458,XM_006520459,XM_017316436,XM_030248339	Nr4a1	nuclear receptor subfamily 4, group A, member 1	protein_coding	NP_034574.1;XP_006520518.1;XP_006520519.1;XP_006520521.1;XP_006520522.1;XP_017171925.1;XP_030104199.1	1352454	.	1.75317	3.34942	3.81059	6.64977	1.86443	2.86294	6.93898e-05	0.000246049	2.59936	3.38348	2.59936	3.38348	367	668
15374	NM_008258	Jpt1	Jupiter microtubule associated homolog 1	protein_coding	NP_032284.1	1096361	.	187.593	140.816	407.74	279.569	-1.34878	7.91675	0.0355005	0.0682665	8.12151	7.69167	8.12151	7.69167	20126	14565
15381	NM_001170981,NM_001170982,NM_001170983,NM_001170984,NM_001360172,NM_001360173,NM_001360174,NM_001360175,NM_001360176,NM_001360177,NM_001360178,NM_001360179,NM_001360180,NM_001360181,NM_001360182,NM_001360183,NM_001360184,NM_016884,XM_006518571,XM_017315850,XM_017315853,XM_017315855,XM_030247653	Hnrnpc	heterogeneous nuclear ribonucleoprotein C	protein_coding	NP_001164452.1;NP_001164453.1;NP_001164454.1;NP_001164455.1;NP_001347101.1;NP_001347102.1;NP_001347103.1;NP_001347104.1;NP_001347105.1;NP_001347106.1;NP_001347107.1;NP_001347108.1;NP_001347109.1;NP_001347110.1;NP_001347111.1;NP_001347112.1;NP_001347113.1;NP_058580.1;XP_006518634.1;XP_017171339.1;XP_017171342.1;XP_017171344.1;XP_030103513.1	107795	.	80.1235	128.522	174.152	255.162	1.56722	8.32407	0.00161736	0.00434154	7.9695	8.61563	7.9695	8.61563	18106	27698
15382	NM_001039129,NM_010447,NR_104427,XR_383983	Hnrnpa1	heterogeneous nuclear ribonucleoprotein A1	protein_coding	NP_001034218.1;NP_034577.1	104820	.	159.74	263.871	347.202	523.878	1.63501	8.70253	0.000562864	0.00165396	8.30918	9.01672	8.30918	9.01672	22932	36598
15384	NM_001048061,NM_010448	Hnrnpab	heterogeneous nuclear ribonucleoprotein A/B	protein_coding	NP_001041526.1;NP_034578.1	1330294	.	196.288	362.681	426.641	720.05	1.82867	9.51472	2.36988e-05	9.06201e-05	9.01733	9.88686	9.01733	9.88686	37510	66954
15387	NM_001301340,NM_001301341,NM_001301343,NM_001301344,NM_001301345,NM_001360490,NM_001360491,NM_001360493,NM_001360494,NM_001360495,NM_025279,NR_153501,NR_153502,NR_153503,NR_153504,XM_006517103,XM_006517104	Hnrnpk	heterogeneous nuclear ribonucleoprotein K	protein_coding	NP_001288269.1;NP_001288270.1;NP_001288272.1;NP_001288273.1;NP_001288274.1;NP_001347419.1;NP_001347420.1;NP_001347422.1;NP_001347423.1;NP_001347424.1;NP_079555.1;XP_006517166.1;XP_006517167.1	99894	.	168.63	270.247	366.525	536.535	1.55012	9.34787	0.00207061	0.00541961	9.00006	9.63144	9.00006	9.63144	37063	56079
15388	NM_177301,XM_006539556,XM_006539557,XM_006539558,XM_006539559,XM_006539560,XR_003946390,XR_003946391	Hnrnpl	heterogeneous nuclear ribonucleoprotein L	protein_coding	NP_796275.3;XP_006539619.1;XP_006539620.1;XP_006539621.1;XP_006539622.1;XP_006539623.1	104816	.	86.4216	119.03	187.841	236.316	1.31835	8.02769	0.0519905	0.0947025	7.82083	8.21803	7.82083	8.21803	16326	21009
15394	NM_001311118,NM_010449,XM_006505607	Hoxa1	homeobox A1	protein_coding	NP_001298047.1;NP_034579.3;XP_006505670.1	96170	.	2.54479	5.58629	5.53121	11.0908	2.5003	3.51928	2.38097e-09	1.58861e-08	2.9137	4.1163	2.9137	4.1163	474	1157
15400	NM_010452,XM_011241225,XM_017321402,XM_017321403,XM_017321404	Hoxa3	homeobox A3	protein_coding	NP_034582.1;XP_011239527.1;XP_017176891.1;XP_017176892.1;XP_017176893.1	96175	.	0.092	0.023601	0.199963	0.046857	-3.06968	-1.41293	0.00118125	0.00326197	0.607808	0.2259	0.607808	0.2259	38	12
15401	NM_008265	Hoxa4	homeobox A4	protein_coding	NP_032291.1	96176	.	0.586854	0.57081	1.27555	1.13326	-1.03519	-0.034049	0.947338	1	0.974644	0.950309	0.974644	0.950309	70	66
15403	NM_010454	Hoxa6	homeobox A6	protein_coding	NP_034584.1	96178	.	0.175737	0.005958	0.381972	0.011829	-27.0431	-1.99998	1.01568e-07	5.57194e-07	0.513416	0.0202363	0.513416	0.0202363	31	1
15412	NM_010459	Hoxb4	homeobox B4	protein_coding	NP_034589.3	96185	.	1.33667	0.368585	2.9053	0.731772	-3.6386	1.23754	1.91101e-11	1.58288e-10	2.21841	1.0021	2.21841	1.0021	265	71
15439	NM_001329965,NM_017370	Hp	haptoglobin	protein_coding	NP_001316894.1;NP_059066.1	96211	.	1.09908	7.7432	2.38889	15.373	6.93116	2.64706	1.47634e-28	4.54673e-27	1.36279	3.57349	1.36279	3.57349	114	772
15441	NM_001122896,NM_001122897,NM_001285478,NM_001285479,NM_001285480,NM_001285481,NM_001356431,NM_001356432,NM_010470,XM_006538565,XM_006538566,XM_006538567,XM_006538568,XM_006538570,XM_030253217,XM_030253218,XM_030253219,XM_030253220,XM_030253221,XM_030253222,XM_030253223,XR_001784094,XR_003954880	Hp1bp3	heterochromatin protein 1, binding protein 3	protein_coding	NP_001116368.1;NP_001116369.1;NP_001272407.1;NP_001272408.1;NP_001272409.1;NP_001272410.1;NP_001343360.1;NP_001343361.1;NP_034600.2;XP_006538628.1;XP_006538629.1;XP_006538630.1;XP_006538631.1;XP_006538633.1;XP_030109077.1;XP_030109078.1;XP_030109079.1;XP_030109080.1;XP_030109081.1;XP_030109082.1;XP_030109083.1	109369	.	65.2621	33.5018	141.85	66.5128	-1.98476	7.68642	1.76806e-06	8.14725e-06	8.10282	7.11901	8.10282	7.11901	19866	9770
15442	NM_152803	Hpse	heparanase	protein_coding	NP_690016.1	1343124	.	22.2825	0.042104	48.4319	0.083591	-517.302	5.21288	6.25069e-144	1.66195e-140	6.22829	0.190622	6.22829	0.190622	5365	10
15446	NM_008278	Hpgd	hydroxyprostaglandin dehydrogenase 15 (NAD)	protein_coding	NP_032304.2	108085	.	20.0753	129.122	43.6345	256.353	6.3511	7.07829	2.79976e-34	1.16012e-32	5.23874	7.87324	5.23874	7.87324	2666	16528
15450	NM_001324472,NM_001324473,NM_008280,XM_006510816,XM_006510817,XM_006510818,XM_030244061,XM_030244062	Lipc	lipase, hepatic	protein_coding	NP_001311401.1;NP_001311402.1;NP_032306.2;XP_006510879.1;XP_006510880.1;XP_006510881.1;XP_030099921.1;XP_030099922.1	96216	.	0.223388	0.355454	0.485542	0.705702	1.49105	-0.668964	0.151322	0.237837	0.568108	0.782747	0.568108	0.782747	35	51
15451	NM_001110252,NM_001276269,NM_008281	Hpn	hepsin	protein_coding	NP_001103722.1;NP_001263198.1;NP_032307.2	1196620	.	0.274405	0.197454	0.59643	0.392017	-1.3927	-0.994921	0.248847	0.361225	0.633681	0.480798	0.633681	0.480798	40	28
15452	NM_013556	Hprt	hypoxanthine guanine phosphoribosyl transferase	protein_coding	NP_038584.2	96217	.	146.539	149.634	318.509	297.077	1.00852	7.72419	0.952767	1	7.72471	7.73688	7.72471	7.73688	15269	15031
15460	NM_021877,XM_011244966	Hr	lysine demethylase and nuclear receptor corepressor	protein_coding	NP_068677.2;XP_011243268.1	96223	.	0.049498	0.054556	0.107586	0.108313	1.11695	-1.51875	0.894526	0.977556	0.382208	0.42117	0.382208	0.42117	22	24
15461	NM_001130443,NM_001130444,NM_008284,XM_006536159,XM_030242155,XM_030242156,XR_003946392,XR_003946393,XR_003946394,XR_389950,XR_389951,XR_389952	Hras	Harvey rat sarcoma virus oncogene	protein_coding	NP_001123915.1;NP_001123916.1;NP_032310.2;XP_006536222.2;XP_030098015.1;XP_030098016.1	96224	.	26.53	37.5013	57.6639	74.4534	1.52474	5.50806	0.00348357	0.0086847	5.21054	5.80566	5.21054	5.80566	2613	3889
15463	NM_001310713,NM_001347077,NM_001368850,NM_010472,XM_006496430,XM_006496431,XM_006496432,XM_006496434,XM_006496435,XM_006496438,XM_006496439,XM_006496440,XM_017316914,XM_030249597,XM_030249652,XM_030249680,XR_001781822,XR_001781825,XR_003952111,XR_003952114,XR_373537	Agfg1	ArfGAP with FG repeats 1	protein_coding	NP_001297642.1;NP_001334006.1;NP_001355779.1;NP_034602.1;XP_006496493.1;XP_006496494.1;XP_006496495.1;XP_006496497.1;XP_006496498.1;XP_006496501.1;XP_006496502.1;XP_006496503.1;XP_017172403.1;XP_030105457.1;XP_030105512.1;XP_030105540.1	1333754	.	7.15836	11.2999	15.559	22.4342	1.55844	6.31199	0.00198518	0.00521825	5.97927	6.61117	5.97927	6.61117	4503	6850
15465	NM_001252642,NM_001252643,NM_001317124,NM_001317125,NM_001317126,NM_008285,XM_006505616,XM_030255192	Hrh1	histamine receptor H1	protein_coding	NP_001239571.1;NP_001239572.1;NP_001304053.1;NP_001304054.1;NP_001304055.1;NP_032311.2;XP_006505679.2;XP_030111052.1	107619	.	0.164044	0.450823	0.356557	0.895044	2.37333	0.251932	8.48588e-05	0.000294807	0.756509	1.39975	0.756509	1.39975	50	116
15466	NM_001010973,NR_153432,XM_006516852,XM_006516854,XM_017315397,XM_030247160	Hrh2	histamine receptor H2	protein_coding	NP_001010973.1;XP_006516915.1;XP_006516917.1;XP_017170886.1;XP_030103020.1	108482	.	0.070604	0.012827	0.153461	0.025467	-4.80224	-1.84632	0.00023063	0.000732625	0.499413	0.117367	0.499413	0.117367	30	6
15467	NM_013557,XM_017320685	Eif2ak1	eukaryotic translation initiation factor 2 alpha kinase 1	protein_coding	NP_038585.2;XP_017176174.1	1353448	.	30.6113	24.4358	66.5349	48.5136	-1.26724	6.34054	0.0978717	0.16378	6.51663	6.17914	6.51663	6.17914	6568	5059
15468	NM_001077638,NM_001302965,NM_133182,NR_126571	Prmt2	protein arginine N-methyltransferase 2	protein_coding	NP_001071106.1;NP_001289894.1;NP_573445.2	1316652	.	13.071	9.01131	28.4104	17.8906	-1.47541	4.59639	0.00785736	0.0181009	4.89739	4.35907	4.89739	4.35907	2089	1382
15469	NM_001252476,NM_001252477,NM_019830,NR_045521,XM_030242157,XM_030242158	Prmt1	protein arginine N-methyltransferase 1	protein_coding	NP_001239405.1;NP_001239406.1;NP_062804.1;XP_030098017.1;XP_030098018.1	107846	.	54.9192	150.227	119.369	298.253	2.71039	7.17824	6.42066e-12	5.56678e-11	6.30476	7.73172	6.30476	7.73172	5661	14977
15473	NM_008287	Rida	reactive intermediate imine deaminase A homolog	protein_coding	NP_032313.2	1095401	.	4.73902	8.27675	10.3005	16.4323	1.72505	2.77946	0.000519468	0.00154121	2.58948	3.27187	2.58948	3.27187	364	613
15476	NM_010474,XM_017320686,XM_030254167	Hs3st1	heparan sulfate (glucosamine) 3-O-sulfotransferase 1	protein_coding	NP_034604.1;XP_017176175.1;XP_030110027.1	1201606	.	0.038876	0.013824	0.084498	0.027445	-1.91455	-3.46362	0.517394	0.648439	0.11467	0.0598767	0.11467	0.0598767	6	3
15478	NM_178870,XM_030245593	Hs3st3a1	heparan sulfate (glucosamine) 3-O-sulfotransferase 3A1	protein_coding	NP_849201.1;XP_030101453.1	1333861	.	0.031013	0.062392	0.067408	0.123871	1.9347	-2.11647	0.163583	0.253412	0.186348	0.342993	0.186348	0.342993	10	19
15481	NM_001364480,NM_031165	Hspa8	heat shock protein 8	protein_coding	NP_001351409.1;NP_112442.2	105384	.	1186.17	2263.78	2578.2	4494.39	1.88475	11.9037	9.0546e-06	3.73637e-05	11.3758	12.2899	11.3758	12.2899	192660	354438
15482	NM_013558	Hspa1l	heat shock protein 1-like	protein_coding	NP_038586.2	96231	.	0.259975	0.459408	0.565066	0.912087	1.73346	-0.0721136	0.0171898	0.0360306	0.744686	1.1193	0.744686	1.1193	49	83
15483	NM_001044751,NM_008288,XM_006497227,XM_006497228,XM_030249832	Hsd11b1	hydroxysteroid 11-beta dehydrogenase 1	protein_coding	NP_001038216.1;NP_032314.2;XP_006497290.1;XP_006497291.1;XP_030105692.1	103562	.	0.126113	0.181694	0.274111	0.360728	1.29519	-1.91419	0.635239	0.759099	0.27121	0.342993	0.27121	0.342993	15	19
15485	NM_010475,XM_006532297	Hsd17b1	hydroxysteroid (17-beta) dehydrogenase 1	protein_coding	NP_034605.1;XP_006532360.1	105077	.	0.094373	0.122041	0.205124	0.242295	1.14394	-1.84064	0.878452	0.964218	0.303804	0.342993	0.303804	0.342993	17	19
15488	NM_008292	Hsd17b4	hydroxysteroid (17-beta) dehydrogenase 4	protein_coding	NP_032318.2	105089	.	51.1227	32.5806	111.117	64.684	-1.58866	6.89634	0.00121711	0.00335403	7.20144	6.53937	7.20144	6.53937	10602	6514
15490	NM_010476,XM_006496667,XM_011238758,XM_017317108	Hsd17b7	hydroxysteroid (17-beta) dehydrogenase 7	protein_coding	NP_034606.3;XP_006496730.1;XP_011237060.1;XP_017172597.1	1330808	.	1.91043	6.27814	4.1524	12.4643	3.24151	4.30493	8.47393e-15	9.74654e-14	3.36553	4.96219	3.36553	4.96219	675	2136
15499	NM_001331152,NM_001331153,NM_001331154,NM_001331214,NM_008296,NR_138588,NR_138589,XM_006520474,XM_006520475,XM_006520476,XM_030248342	Hsf1	heat shock factor 1	protein_coding	NP_001318081.1;NP_001318082.1;NP_001318083.1;NP_001318143.1;NP_032322.1;XP_006520537.1;XP_006520538.1;XP_006520539.1;XP_030104202.1	96238	.	12.0774	19.3886	26.2508	38.4933	1.71218	5.18269	0.000213762	0.00068285	4.79506	5.54916	4.79506	5.54916	1941	3244
15500	NM_008297,XM_006512564,XM_006512565	Hsf2	heat shock factor 2	protein_coding	NP_032323.3;XP_006512627.1;XP_006512628.1	96239	.	6.28428	4.76332	13.6591	9.45687	-1.2327	4.31337	0.155046	0.242685	4.51871	4.23144	4.51871	4.23144	1590	1259
15502	NM_001164671,NM_001164672,NM_008298	Dnaja1	DnaJ heat shock protein family (Hsp40) member A1	protein_coding	NP_001158143.1;NP_001158144.1;NP_032324.1	1270129	.	30.6592	51.1221	66.6391	101.495	1.64616	7.19527	0.000492214	0.00146635	6.80406	7.5181	6.80406	7.5181	8032	12906
15505	NM_001347534,NM_013559,XM_006504916,XM_030254168	Hsph1	heat shock 105kDa/110kDa protein 1	protein_coding	NP_001334463.1;NP_038587.2;XP_006504979.1;XP_030110028.1	105053	.	18.2398	56.0176	39.6449	111.215	3.03756	7.08836	2.57126e-14	2.80186e-13	6.09583	7.68455	6.09583	7.68455	4888	14493
15510	NM_001356512,NM_010477	Hspd1	heat shock protein 1 (chaperonin)	protein_coding	NP_001343441.1;NP_034607.3	96242	.	60.8213	346.905	132.198	688.728	5.60062	8.97334	1.25681e-30	4.3211e-29	7.2601	9.73795	7.2601	9.73795	11045	60381
15511	NM_010478	Hspa1b	heat shock protein 1B	protein_coding	NP_034608.2	99517	.	5.45421	7.8142	11.8549	15.5139	1.41555	4.30338	0.0182252	0.0379217	4.11478	4.59152	4.11478	4.59152	1184	1636
15512	NM_001002012,NM_008301,XM_006515484	Hspa2	heat shock protein 2	protein_coding	NP_001002012.1;NP_032327.2;XP_006515547.1	96243	.	3.26897	1.92255	7.10523	3.81695	-1.71589	2.82543	0.000603185	0.00176174	3.31046	2.63185	3.31046	2.63185	647	368
15516	NM_008302	Hsp90ab1	heat shock protein 90 alpha (cytosolic), class B member 1	protein_coding	NP_032328.2	96247	.	571.698	1117.17	1242.61	2217.98	1.93008	11.1268	4.19329e-06	1.82575e-05	10.5768	11.525	10.5768	11.525	110699	208551
15519	NM_010480	Hsp90aa1	heat shock protein 90, alpha (cytosolic), class A member 1	protein_coding	NP_034610.1	96250	.	104.375	187.027	226.863	371.314	1.76979	8.77726	6.38408e-05	0.000227485	8.31194	9.13355	8.31194	9.13355	22976	39691
15525	NM_008300	Hspa4	heat shock protein 4	protein_coding	NP_032326.3	1342292	.	40.0949	103.965	87.148	206.407	2.56092	8.46269	7.44128e-11	5.81061e-10	7.63759	8.98983	7.63759	8.98983	14370	35921
15526	NM_010481	Hspa9	heat shock protein 9	protein_coding	NP_034611.2	96245	.	89.4476	253.154	194.418	502.6	2.79533	9.10353	1.25029e-12	1.15561e-11	8.1842	9.66404	8.1842	9.66404	21023	57362
15528	NM_008303	Hspe1	heat shock protein 1 (chaperonin 10)	protein_coding	NP_032329.1	104680	.	80.3976	228.396	174.747	453.446	2.80596	6.9676	1.3043e-12	1.20344e-11	6.0608	7.53534	6.0608	7.53534	4769	13062
15530	NM_008305,XM_006538573,XM_006538575,XM_030253228,XM_030253229	Hspg2	perlecan (heparan sulfate proteoglycan 2)	protein_coding	NP_032331.2;XP_006538636.1;XP_006538638.1;XP_030109088.1;XP_030109089.1	96257	.	3.99953	0.004884	8.69313	0.009697	-701.71	4.92699	5.33859e-140	9.46295e-137	5.94707	0.117367	5.94707	0.117367	4402	6
15531	NM_001348100,NM_001348101,NM_001348102,NM_001348103,NM_001348146,NM_008306,XM_006525668,XM_006525673,XM_030250340,XM_030250341,XM_030250342	Ndst1	N-deacetylase/N-sulfotransferase (heparan glucosaminyl) 1	protein_coding	NP_001335029.1;NP_001335030.1;NP_001335031.1;NP_001335032.1;NP_001335075.1;NP_032332.2;XP_006525731.1;XP_006525736.1;XP_030106200.1;XP_030106201.1;XP_030106202.1	104719	.	5.39492	0.191755	11.7261	0.380702	-20.3896	4.57082	4.07218e-67	6.187e-65	5.53145	1.68604	5.53145	1.68604	3282	157
15547	NM_001080999,NM_001081000,NM_001195205,NM_001357146,XM_006521805,XM_030248980,XM_030248981	Trmt2a	TRM2 tRNA methyltransferase 2A	protein_coding	NP_001074468.1;NP_001074469.1;NP_001182134.1;NP_001344075.1;XP_006521868.1;XP_030104840.1;XP_030104841.1	96270	.	20.2708	42.8456	44.0595	85.0637	1.92402	6.49916	5.48201e-06	2.34337e-05	5.9739	6.90698	5.9739	6.90698	4486	8425
15559	NM_008311,XM_006529145,XM_006529146,XM_030250037	Htr2b	5-hydroxytryptamine (serotonin) receptor 2B	protein_coding	NP_032337.2;XP_006529208.1;XP_006529209.1;XP_030105897.1	109323	.	8.11822	0.045479	17.6453	0.090293	-83.0006	3.50778	8.6038e-87	2.49557e-84	4.54962	0.342993	4.54962	0.342993	1626	19
15567	NM_010484	Slc6a4	solute carrier family 6 (neurotransmitter transporter, serotonin), member 4	protein_coding	NP_034614.2	96285	.	0.093472	0.187034	0.203165	0.371328	1.99148	-1.18248	0.0379493	0.0723735	0.351356	0.633103	0.351356	0.633103	20	39
15568	NM_010485,XM_006508698,XM_030243301,XM_030243302	Elavl1	ELAV (embryonic lethal, abnormal vision)-like 1 (Hu antigen R)	protein_coding	NP_034615.2;XP_006508761.1;XP_030099161.1;XP_030099162.1	1100851	.	10.6252	19.7882	23.0943	39.2866	1.84166	6.6034	2.15197e-05	8.29435e-05	6.11719	6.98868	6.11719	6.98868	4962	8920
15574	NM_001303532,NM_001303610,NM_008316,NR_130178,XM_006514531	Hus1	HUS1 checkpoint clamp component	protein_coding	NP_001290461.1;NP_001290539.1;NP_032342.1;XP_006514594.1	1277962	.	3.3454	6.5008	7.27136	12.9064	1.90097	4.61746	1.23209e-05	4.96227e-05	4.16221	5.05031	4.16221	5.05031	1226	2275
15586	NM_001331161,NM_008317	Hyal1	hyaluronoglucosaminidase 1	protein_coding	NP_001318090.2;NP_032343.3	96298	.	2.97773	0.461131	6.47222	0.915509	-6.58661	2.40224	2.91154e-26	7.55248e-25	3.34022	1.25357	3.34022	1.25357	662	98
15587	NM_010489,XM_006511643,XM_006511644,XM_006511645	Hyal2	hyaluronoglucosaminidase 2	protein_coding	NP_034619.2;XP_006511706.1;XP_006511707.1;XP_006511708.1	1196334	.	9.32288	11.7605	20.2637	23.3488	1.33905	4.46829	0.0463818	0.0856796	4.31493	4.7177	4.31493	4.7177	1371	1792
15893	NM_001252266,NM_010492,XM_006504993,XM_006504994,XM_006504995,XM_017321405,XM_030255193,XR_001785098,XR_001785099,XR_003956165	Ica1	islet cell autoantigen 1	protein_coding	NP_001239195.1;NP_034622.3;XP_006505056.1;XP_006505057.1;XP_006505058.1;XP_017176894.1;XP_030111053.1	96391	.	1.58289	20.0213	3.44048	39.7494	12.3395	4.58166	8.45326e-52	7.28945e-50	2.19688	5.50002	2.19688	5.50002	260	3133
15894	NM_010493	Icam1	intercellular adhesion molecule 1	protein_coding	NP_034623.1	96392	.	44.7377	47.3384	97.2393	93.9834	1.04508	6.97243	0.757414	0.865174	6.95165	7.01476	6.95165	7.01476	8905	9084
15896	NM_010494,XM_006532303,XM_011248761,XM_011248762,XM_011248763,XM_030245594,XM_030245595	Icam2	intercellular adhesion molecule 2	protein_coding	NP_034624.1;XP_006532366.1;XP_011247063.1;XP_011247064.1;XP_011247065.1;XP_030101454.1;XP_030101455.1	96394	.	10.7699	21.4753	23.4089	42.636	1.95524	4.3288	5.83294e-06	2.48009e-05	3.86603	4.7843	3.86603	4.7843	985	1880
15898	NM_008319	Icam5	intercellular adhesion molecule 5, telencephalin	protein_coding	NP_032345.2	109430	.	0.09062	0.326842	0.196965	0.648897	3.54597	-0.541681	5.11185e-06	2.19987e-05	0.366864	1.02231	0.366864	1.02231	21	73
15900	NM_001301811,NM_008320	Irf8	interferon regulatory factor 8	protein_coding	NP_001288740.1;NP_032346.1	96395	.	53.278	34.5403	115.802	68.5748	-1.55243	7.06675	0.00209115	0.00546348	7.35793	6.72824	7.35793	6.72824	11825	7435
15901	NM_001355113,NM_001369018,NM_010495	Id1	inhibitor of DNA binding 1, HLH protein	protein_coding	NP_001342042.1;NP_001355947.1;NP_034625.1	96396	.	12.0335	36.9598	26.1552	73.3783	3.01466	4.62898	1.71863e-13	1.73308e-12	3.73472	5.25255	3.73472	5.25255	893	2628
15902	NM_010496	Id2	inhibitor of DNA binding 2	protein_coding	NP_034626.1	96397	.	161.907	55.4861	351.912	110.159	-2.95407	7.19785	1.02175e-13	1.04958e-12	7.78349	6.2335	7.78349	6.2335	15907	5256
15903	NM_008321	Id3	inhibitor of DNA binding 3	protein_coding	NP_032347.1	96398	.	232.391	88.8428	505.112	176.384	-2.64821	7.34419	1.82717e-11	1.51659e-10	7.88787	6.49284	7.88787	6.49284	17106	6305
15925	NM_031156	Ide	insulin degrading enzyme	protein_coding	NP_112419.3	96412	.	15.5158	32.5862	33.7243	64.6951	2.07403	6.98206	4.02449e-07	2.04597e-06	6.37906	7.4225	6.37906	7.4225	5964	12074
15926	NM_001111320,NM_010497	Idh1	isocitrate dehydrogenase 1 (NADP+), soluble	protein_coding	NP_001104790.1;NP_034627.3	96413	.	73.1124	74.3268	158.913	147.565	1.00437	7.46487	0.975975	1	7.46965	7.47591	7.46965	7.47591	12783	12532
15929	NM_001356356,NM_008323,XM_006527844,XM_017318392	Idh3g	isocitrate dehydrogenase 3 (NAD+), gamma	protein_coding	NP_001343285.1;NP_032349.1;XP_006527907.1;XP_017173881.1	1099463	.	67.998	138.096	147.796	274.17	2.00152	7.1737	1.3738e-06	6.45166e-06	6.60266	7.59632	6.60266	7.59632	6976	13629
15931	NM_010498,XM_006527845,XM_006527846,XM_017318393,XM_017318394,XM_030251229,XM_030251230,XM_030251231,XM_030251232,XM_030251233	Ids	iduronate 2-sulfatase	protein_coding	NP_034628.2;XP_006527908.1;XP_006527909.1;XP_017173882.1;XP_017173883.1;XP_030107089.1;XP_030107090.1;XP_030107091.1;XP_030107092.1;XP_030107093.1	96417	.	16.8458	4.60032	36.615	9.13326	-3.6871	5.80337	1.31795e-18	1.96497e-17	6.47274	4.63318	6.47274	4.63318	6369	1686
15932	NM_008325,NM_172997,XM_006534797,XM_006534798,XM_006534799,XR_389260	Idua	iduronidase, alpha-L	protein_coding	NP_032351.2;NP_766585.1;XP_006534860.1;XP_006534861.1;XP_006534862.1	96418	.	14.2436	4.74469	30.959	9.41989	-3.00598	5.06009	1.08017e-13	1.1039e-12	5.67307	4.14077	5.67307	4.14077	3628	1178
15936	NM_010499	Ier2	immediate early response 2	protein_coding	NP_034629.3	104815	.	10.0314	15.6749	21.8038	31.1202	1.54275	4.37244	0.00320295	0.00805814	4.11018	4.70604	4.11018	4.70604	1180	1777
15937	NM_133662	Ier3	immediate early response 3	protein_coding	NP_598423.1	104814	.	10.0508	21.9062	21.8458	43.4914	2.1504	4.20348	2.90731e-07	1.50293e-06	3.6643	4.70682	3.6643	4.70682	847	1778
15939	NM_010500	Ier5	immediate early response 5	protein_coding	NP_034630.1	1337072	.	27.9256	19.4761	60.6975	38.6669	-1.45148	6.3602	0.00930993	0.021046	6.61833	6.08741	6.61833	6.08741	7053	4743
15944	NM_001355757,NM_008326,XM_011248764,XM_030245596,XM_030245597	Irgm1	immunity-related GTPase family M member 1	protein_coding	NP_001342686.1;NP_032352.1;XP_011247066.1;XP_030101456.1;XP_030101457.1	107567	.	27.0783	62.1382	58.8559	123.366	2.26964	6.70959	1.4134e-08	8.61593e-08	6.02245	7.19246	6.02245	7.19246	4642	10284
15945	NM_021274	Cxcl10	chemokine (C-X-C motif) ligand 10	protein_coding	NP_067249.1	1352450	.	9.17617	239.842	19.9448	476.171	25.7892	7.17277	8.39834e-84	2.19637e-81	3.55685	8.12283	3.55685	8.12283	781	19663
15950	NM_001302649,NM_001302650,NM_001302651,XM_006496669,XM_006496671,XM_011238760,XM_011238761,XM_011238762,XM_030250187,XM_030250201,XM_030250215,XM_030250226,XM_030250243,XM_030250260	Ifi203	interferon activated gene 203	protein_coding	NP_001289578.1;NP_001289579.1;NP_001289580.1;XP_006496732.1;XP_006496734.1;XP_011237062.1;XP_011237063.1;XP_011237064.1;XP_030106047.1;XP_030106061.1;XP_030106075.1;XP_030106086.1;XP_030106103.1;XP_030106120.1	96428	.	7.93564	18.1646	17.2484	36.0631	2.23287	6.01283	3.05127e-08	1.78369e-07	5.35508	6.49442	5.35508	6.49442	2896	6312
15951	NM_008329,XM_006496675	Ifi204	interferon activated gene 204	protein_coding	NP_032355.2;XP_006496738.1	96429	.	21.833	73.2753	47.455	145.477	3.31145	6.86802	3.00783e-16	3.86967e-15	5.78589	7.49501	5.78589	7.49501	3929	12700
15953	NM_001271676,NM_001271677,NM_008330	Ifi47	interferon gamma inducible protein 47	protein_coding	NP_001258605.1;NP_001258606.1;NP_032356.1	99448	.	9.19446	27.4161	19.9845	54.4307	2.97775	5.10615	1.62831e-13	1.64303e-12	4.19408	5.71507	4.19408	5.71507	1255	3648
15957	NM_008331	Ifit1	interferon-induced protein with tetratricopeptide repeats 1	protein_coding	NP_032357.2	99450	.	4.56802	36.4131	9.92878	72.2929	7.87033	5.83197	1.09864e-40	6.00226e-39	3.79042	6.67299	3.79042	6.67299	931	7153
15958	NM_001355262,NM_008332,XM_006526705	Ifit2	interferon-induced protein with tetratricopeptide repeats 2	protein_coding	NP_001342191.1;NP_032358.1;XP_006526768.1	99449	.	5.88362	16.8571	12.7883	33.4672	2.82647	5.56779	1.47325e-12	1.35229e-11	4.68801	6.15045	4.68801	6.15045	1797	4958
15959	NM_010501,XM_011247151,XM_011247152,XM_011247153,XM_030250757	Ifit3	interferon-induced protein with tetratricopeptide repeats 3	protein_coding	NP_034631.1;XP_011245453.1;XP_011245454.1;XP_011245455.1;XP_030106617.1	1101055	.	10.7863	42.4571	23.4445	84.2922	3.98542	5.80334	1.4583e-20	2.57347e-19	4.54792	6.49578	4.54792	6.49578	1624	6318
15975	NM_010508,XR_384931	Ifnar1	interferon (alpha and beta) receptor 1	protein_coding	NP_034638.2	107658	.	31.0685	30.8094	67.5287	61.1674	-1.02684	7.60924	0.852519	0.943674	7.63529	7.59727	7.63529	7.59727	14347	13638
15976	NM_001110498,NM_001347258,NM_010509,XM_011246100	Ifnar2	interferon (alpha and beta) receptor 2	protein_coding	NP_001103968.1;NP_001334187.1;NP_034639.2;XP_011244402.1	1098243	.	76.6793	34.4985	166.666	68.4917	-2.17114	6.92999	7.57176e-08	4.21613e-07	7.39172	6.28328	7.39172	6.28328	12107	5443
15979	NM_010511	Ifngr1	interferon gamma receptor 1	protein_coding	NP_034641.1	107655	.	66.6209	42.3284	144.803	84.0369	-1.59354	6.93037	0.00112781	0.00312571	7.23695	6.57037	7.23695	6.57037	10868	6657
15980	NM_008338	Ifngr2	interferon gamma receptor 2	protein_coding	NP_032364.1	107654	.	81.0671	81.5758	176.203	161.957	-1.00618	7.50151	0.965885	1	7.51364	7.50481	7.51364	7.50481	13181	12787
15982	NM_013562,XM_030246563	Ifrd1	interferon-related developmental regulator 1	protein_coding	NP_038590.2;XP_030102423.1	1316717	.	12.0148	35.977	26.1146	71.4271	2.91533	5.53103	3.43428e-13	3.35294e-12	4.62088	6.12556	4.62088	6.12556	1712	4872
15983	NM_025903	Ifrd2	interferon-related developmental regulator 2	protein_coding	NP_080179.1	1316708	.	6.97967	70.3774	15.1706	139.724	9.95314	6.33411	5.68416e-49	4.51141e-47	3.97504	7.20536	3.97504	7.20536	1068	10377
15985	NM_001313939,NM_008339	Cd79b	CD79B antigen	protein_coding	NP_001300868.1;NP_032365.1	96431	.	2.60021	0.065457	5.65167	0.129955	-33.9997	0.839769	1.20742e-34	5.12288e-33	2.14385	0.136032	2.14385	0.136032	248	7
16000	NM_001111274,NM_001111275,NM_001111276,NM_001314010,NM_010512,XM_006513255,XM_006513257,XM_006513258,XM_006513261,XM_006513262,XM_006513264,XM_017313810,XM_017313811,XM_017313812,XM_030244906,XM_030244907,XM_030244908,XM_030244909,XM_030244910,XM_030244911,XM_030244912	Igf1	insulin-like growth factor 1	protein_coding	NP_001104744.1;NP_001104745.1;NP_001104746.1;NP_001300939.1;NP_034642.2;XP_006513318.1;XP_006513320.1;XP_006513321.1;XP_006513324.1;XP_006513325.1;XP_006513327.1;XP_017169299.1;XP_017169300.1;XP_017169301.1;XP_030100766.1;XP_030100767.1;XP_030100768.1;XP_030100769.1;XP_030100770.1;XP_030100771.1;XP_030100772.1	96432	.	44.9314	43.0718	97.6603	85.5126	-1.06033	8.36798	0.679974	0.800842	8.41373	8.32948	8.41373	8.32948	24661	22702
16001	NM_010513,XM_006540641,XM_006540642,XM_006540643,XM_006540644,XM_006540645,XM_017321986	Igf1r	insulin-like growth factor I receptor	protein_coding	NP_034643.2;XP_006540704.1;XP_006540705.1;XP_006540706.1;XP_006540707.1;XP_006540708.1;XP_017177475.1	96433	.	2.44899	2.52242	5.32297	5.0079	1.01771	4.98011	0.905876	0.986177	5.01155	5.0361	5.01155	5.0361	2267	2252
16004	NM_010515	Igf2r	insulin-like growth factor 2 receptor	protein_coding	NP_034645.2	96435	.	39.4471	12.4148	85.74	24.6479	-3.21678	7.94183	1.14596e-15	1.40952e-14	8.55498	6.87782	8.55498	6.87782	27205	8255
16010	NM_010517,XM_030245598,XM_030245599	Igfbp4	insulin-like growth factor binding protein 4	protein_coding	NP_034647.1;XP_030101458.1;XP_030101459.1	96439	.	107.796	82.7246	234.3	164.238	-1.31969	7.72433	0.0512936	0.0936363	7.91639	7.5181	7.91639	7.5181	17449	12906
16019	id-Ighm	Ighm	immunoglobulin heavy constant mu	C_region	.	96448	IGHM	8.60473	5.49452	18.7027	10.9086	-1.58305	3.48232	0.00247802	0.00638846	3.87419	3.26764	3.87419	3.26764	991	611
16068	NM_001363982,NM_010531,XM_017321987,XM_030242160,XM_030242161	Il18bp	interleukin 18 binding protein	protein_coding	NP_001350911.1;NP_034661.1;XP_017177476.1;XP_030098020.1;XP_030098021.1	1333800	.	2.78489	0.97243	6.05306	1.93061	-2.5636	1.71256	9.27286e-08	5.11514e-07	2.5044	1.49682	2.5044	1.49682	339	129
16145	NM_018738	Igtp	interferon gamma induced GTPase	protein_coding	NP_061208.3	107729	.	10.272	26.7325	22.3266	53.0735	2.57035	5.30499	1.24117e-10	9.49203e-10	4.53167	5.85508	4.53167	5.85508	1605	4027
16149	NM_001042605,NM_010545	Cd74	CD74 antigen (invariant polypeptide of major histocompatibility complex, class II antigen-associated)	protein_coding	NP_001036070.1;NP_034675.1	96534	.	99.0582	382.686	215.307	759.767	3.71815	8.32688	3.53278e-19	5.52534e-18	7.09909	8.98598	7.09909	8.98598	9871	35825
16150	NM_001159774,NM_010546,XM_006509019,XM_006509020,XM_006509022,XM_006509023,XM_030243303,XR_003947235	Ikbkb	inhibitor of kappaB kinase beta	protein_coding	NP_001153246.1;NP_034676.1;XP_006509082.1;XP_006509083.1;XP_006509085.1;XP_006509086.1;XP_030099163.1	1338071	.	20.5933	20.9111	44.7605	41.516	1.01177	6.38955	0.935603	1	6.39781	6.4145	6.39781	6.4145	6043	5968
16151	NM_001136067,NM_001161421,NM_001161422,NM_001161423,NM_001161424,NM_010547,NM_178590,XM_006527847,XM_006527848,XM_006527849,XM_006527850,XM_006527851,XM_006527852,XM_006527853,XM_011247527	Ikbkg	inhibitor of kappaB kinase gamma	protein_coding	NP_001129539.1;NP_001154893.1;NP_001154894.1;NP_001154895.1;NP_001154896.1;NP_034677.2;NP_848705.1;XP_006527910.1;XP_006527911.1;XP_006527912.1;XP_006527913.1;XP_006527914.1;XP_006527915.1;XP_006527916.1;XP_011245829.1	1338074	.	12.6007	7.68208	27.3881	15.2516	-1.62414	6.53071	0.000719906	0.00207005	6.85065	6.15874	6.85065	6.15874	8298	4987
16153	NM_010548	Il10	interleukin 10	protein_coding	NP_034678.1	96537	.	1.94152	1.97653	4.21998	3.9241	1.0088	1.45535	1	1	1.88848	1.89772	1.88848	1.89772	196	193
16154	NM_001324486,NM_008348,NR_136903	Il10ra	interleukin 10 receptor, alpha	protein_coding	NP_001311415.1;NP_032374.1	96538	.	38.5099	15.0151	83.7029	29.8103	-2.59738	6.63332	4.96831e-11	3.94522e-10	7.17305	5.81184	7.17305	5.81184	10394	3906
16155	NM_008349,XM_006522924	Il10rb	interleukin 10 receptor, beta	protein_coding	NP_032375.2;XP_006522987.1	109380	.	118.977	63.3673	258.601	125.806	-1.91136	7.49557	6.24522e-06	2.63851e-05	7.89432	6.96523	7.89432	6.96523	17183	8775
16156	NM_001290423,NM_008350,XM_017321988,XM_030242162,XM_030242163,XM_030242164	Il11	interleukin 11	protein_coding	NP_001277352.1;NP_032376.1;XP_017177477.1;XP_030098022.1;XP_030098023.1;XP_030098024.1	107613	.	0.009211	0.026904	0.020021	0.053415	1.98657	-3.84045	0.692096	0.809043	0.039245	0.0792958	0.039245	0.0792958	2	4
16157	NM_001163401,NM_001172054,NM_010549	Il11ra1	interleukin 11 receptor, alpha chain 1	protein_coding	NP_001156873.1;NP_001165525.1;NP_034679.1	107426	.	13.5367	6.89764	29.4226	13.6942	-1.98766	4.2575	3.61126e-06	1.59453e-05	4.72308	3.78488	4.72308	3.78488	1843	905
16158	NM_010550,XM_006537625	Il11ra2	interleukin 11 receptor, alpha chain 2	protein_coding	NP_034680.3;XP_006537688.2	109123	.	0.457434	0.25632	0.994251	0.508885	-1.7814	0.0715319	0.011533	0.0254229	1.2078	0.794544	1.2078	0.794544	95	52
16161	NM_008353,XM_006509557,XM_006509558,XM_006509559,XM_006509560,XM_006509561,XM_006509562,XM_011242266	Il12rb1	interleukin 12 receptor, beta 1	protein_coding	NP_032379.2;XP_006509620.1;XP_006509621.1;XP_006509622.1;XP_006509623.1;XP_006509624.1;XP_006509625.1;XP_011240568.1	104579	.	0.262746	0.235451	0.57109	0.467455	-1.25101	0.34313	0.300202	0.420726	1.25023	1.07162	1.25023	1.07162	100	78
16162	NM_001311141,NM_008354,XM_006505617	Il12rb2	interleukin 12 receptor, beta 2	protein_coding	NP_001298070.1;NP_032380.1;XP_006505680.1	1270861	.	2.3205	8.65393	5.0437	17.1811	3.09645	5.01882	2.56153e-14	2.79318e-13	4.07166	5.64309	4.07166	5.64309	1147	3467
16164	NM_133990	Il13ra1	interleukin 13 receptor, alpha 1	protein_coding	NP_598751.3	105052	.	1.84898	5.10465	4.01884	10.1345	2.72576	3.7726	4.95869e-11	3.93954e-10	3.05683	4.38953	3.05683	4.38953	531	1413
16168	NM_001254747,NM_008357,XM_006530705,XM_006530706,XM_006530707,XM_006530708,XM_006530709,XM_006530710,XM_006530711,XM_006530712,XM_006530713,XM_006530714,XM_006530715,XM_011248312,XM_011248313,XM_011248314,XM_030243304	Il15	interleukin 15	protein_coding	NP_001241676.1;NP_032383.1;XP_006530768.1;XP_006530769.1;XP_006530770.1;XP_006530771.1;XP_006530772.1;XP_006530773.1;XP_006530774.1;XP_006530775.1;XP_006530776.1;XP_006530777.1;XP_006530778.1;XP_011246614.1;XP_011246615.1;XP_011246616.1;XP_030099164.1	103014	.	9.63424	9.79545	20.9404	19.4474	-1.0254	3.79741	0.871232	0.958668	3.91168	3.87792	3.91168	3.87792	1019	970
16169	NM_001271497,NM_001271498,NM_001271499,NM_001271500,NM_001271501,NM_008358,NM_133836,NR_073191,NR_073192,XM_006497358,XM_006497359,XM_006497360,XM_006497362,XM_006497364,XM_011238959,XM_017315695,XM_030247643,XM_030247644,XM_030247646,XR_003950824,XR_865924,XR_865925,XR_865926	Il15ra	interleukin 15 receptor, alpha chain	protein_coding	NP_001258426.1;NP_001258427.1;NP_001258428.1;NP_001258429.1;NP_001258430.1;NP_032384.1;NP_598597.1;XP_006497421.1;XP_006497422.1;XP_006497423.1;XP_006497425.1;XP_006497427.1;XP_011237261.1;XP_017171184.1;XP_030103503.1;XP_030103504.1;XP_030103506.1	104644	.	1.35016	4.67856	2.93464	9.2886	3.13433	2.82713	1.4562e-12	1.33895e-11	2.14385	3.55106	2.14385	3.55106	248	759
16170	NM_001360087,NM_001360088,NM_001360089,NM_010551,XM_006507385,XM_006507386,XM_011241680,XM_011241681,XR_001785481	Il16	interleukin 16	protein_coding	NP_001347016.1;NP_001347017.1;NP_001347018.1;NP_034681.2;XP_006507448.1;XP_006507449.1;XP_011239982.1;XP_011239983.1	1270855	.	9.2561	2.37683	20.1185	4.71885	-2.49367	4.47657	7.74892e-10	5.46743e-09	5.03298	3.77896	5.03298	3.77896	2302	901
16172	NM_008359,XM_006505618	Il17ra	interleukin 17 receptor A	protein_coding	NP_032385.1;XP_006505681.1	107399	.	13.0488	14.8887	28.3621	29.5594	1.12683	5.87617	0.405676	0.536096	5.81268	5.98206	5.81268	5.98206	4004	4404
16173	NM_001357221,NM_001357222,NM_008360,XM_006510024,XM_017313137,XM_030244065,XM_030244066,XM_030244067	Il18	interleukin 18	protein_coding	NP_001344150.1;NP_001344151.1;NP_032386.1;XP_006510087.1;XP_017168626.1;XP_030099925.1;XP_030099926.1;XP_030099927.1	107936	.	4.37426	11.0754	9.50763	21.9886	2.6383	3.31622	4.29116e-10	3.11026e-09	2.69154	3.94561	2.69154	3.94561	396	1020
16174	NM_010553,XM_006495710,XM_006495712,XM_030250547,XR_003952534	Il18rap	interleukin 18 receptor accessory protein	protein_coding	NP_034683.1;XP_006495773.1;XP_006495775.1;XP_030106407.1	1338888	.	1.16412	3.46485	2.53026	6.87895	2.93785	3.5817	2.84679e-12	2.5557e-11	2.82104	4.23469	2.82104	4.23469	440	1262
16175	NM_010554,XM_006498793,XM_006498794	Il1a	interleukin 1 alpha	protein_coding	NP_034684.2;XP_006498856.1;XP_006498857.1	96542	.	0.039785	0.048765	0.086475	0.096817	1.16781	-2.91483	1	1	0.132926	0.154459	0.132926	0.154459	7	8
16176	NM_008361,XM_006498795	Il1b	interleukin 1 beta	protein_coding	NP_032387.1;XP_006498858.1	96543	.	0.210329	0.839262	0.457157	1.66623	3.37712	-0.298267	2.86534e-06	1.28401e-05	0.442001	1.14718	0.442001	1.14718	26	86
16177	NM_001123382,NM_008362,XM_006495713,XM_006495714,XM_006495715,XM_006495719,XM_006495720,XM_006495721,XM_006495722,XM_006495723,XM_011238436,XM_017317595,XM_017317613,XM_030250619	Il1r1	interleukin 1 receptor, type I	protein_coding	NP_001116854.1;NP_032388.1;XP_006495776.1;XP_006495777.1;XP_006495778.1;XP_006495782.1;XP_006495783.1;XP_006495784.1;XP_006495785.1;XP_006495786.1;XP_011236738.1;XP_017173084.1;XP_017173102.1;XP_030106479.1	96545	.	0.663129	0.278355	1.44134	0.552633	-2.31667	1.30243	4.67233e-06	2.02163e-05	2.13935	1.30396	2.13935	1.30396	247	104
16178	NM_001360800,NM_001360801,NM_010555,XM_006495726,XM_011238437,XM_011238438,XM_011238439,XM_011238440,XM_017317722,XM_030250734,XM_030250758,XR_003952762,XR_003952769,XR_003952776	Il1r2	interleukin 1 receptor, type II	protein_coding	NP_001347729.1;NP_001347730.1;NP_034685.1;XP_006495789.1;XP_011236739.1;XP_011236740.1;XP_011236741.1;XP_011236742.1;XP_017173211.1;XP_030106594.1;XP_030106618.1	96546	.	0.431408	0.329	0.937685	0.653181	-1.1089	-0.549009	0.798905	0.899875	0.756509	0.697351	0.756509	0.697351	50	44
16179	NM_001177973,NM_001177974,NM_001177975,NM_001177976,NM_008363	Irak1	interleukin-1 receptor-associated kinase 1	protein_coding	NP_001171444.1;NP_001171445.1;NP_001171446.1;NP_001171447.1;NP_032389.2	107420	.	34.0536	32.9951	74.0168	65.5069	-1.04375	7.09207	0.764049	0.870013	7.13265	7.07132	7.13265	7.07132	10105	9450
16180	NM_001159317,NM_001159318,NM_008364,NM_134103,NR_152416,XR_875736	Il1rap	interleukin 1 receptor accessory protein	protein_coding	NP_001152789.1;NP_001152790.1;NP_032390.1;NP_598864.1	104975	.	2.16324	3.19068	4.7019	6.33462	1.5174	3.64453	0.0055007	0.0131282	3.44805	4.00394	3.44805	4.00394	719	1065
16181	NM_001039701,NM_001159562,NM_031167,XM_006497727	Il1rn	interleukin 1 receptor antagonist	protein_coding	NP_001034790.1;NP_001153034.1;NP_112444.1;XP_006497790.1	96547	.	17.9533	58.6706	39.0222	116.482	3.22816	6.64061	1.24595e-15	1.52545e-14	5.59043	7.26036	5.59043	7.26036	3422	10783
[truncated: 14,661 more rows]
